# Supplementary material for: KLF4, a Key Regulator of a Transitive Triplet, Acts on the TGF-β Signaling Pathway and Contributes to High-Altitude Adaptation of Tibetan Pigs
Source: Front Genet. 2021 Apr 15;12:628192. doi: 10.3389/fgene.2021.628192 (PMC8082500; doi:10.3389/fgene.2021.628192)
Supplement: Supplementary Table 1 — List of genes in the key modules of the six tissues of Tibetan pigs and Rongchang pigs. [file Table_1.XLSX]

## Sheet: Sheet1
Supplementary table S1 List of genes in the key modules of the six tissues of Tibetan pigs and Rongchang pigs.
Supplementary table S1-1 Gene list of key modules of Tibetan pig muscle tissue.
Supplementary table S1-2 Gene list of key modules of Tibetan pig liver tissue.
Supplementary table S1-3 Gene list of key modules of Tibetan pig heart tissue.
Supplementary table S1-4 Gene list of key modules of Tibetan pig spleen tissue.
Supplementary table S1-5 Gene list of key modules of Tibetan pig kidney tissue.
Supplementary table S1-6 Gene list of key modules of Tibetan pig lung tissue.
Supplementary table S1-7 Gene list of key modules of Rongchantg pig muscle tissue.
Supplementary table S1-8 Gene list of key modules of Rongchantg pig liver tissue.
Supplementary table S1-9 Gene list of key modules of Rongchantg pig heart tissue.
Supplementary table S1-10 Gene list of key modules of Rongchantg pig spleen tissue.
Supplementary table S1-11 Gene list of key modules of Rongchantg pig kideny tissue.
Supplementary table S1-12 Gene list of key modules of Rongchantg pig lung tissue.

## Sheet: Supplementary table S1-1
Gene_Name	Ensembl_ID	Chromosome	Start	End	Full_Name
ADSL	ENSSSCG00000000077	5	7985700	8045510	adenylosuccinate lyase
ATF4	ENSSSCG00000000084	5	8738880	8745225	activating transcription factor 4
GPD1	ENSSSCG00000000214	5	16007448	16017825	glycerol-3-phosphate dehydrogenase 1
YBX3	ENSSSCG00000000633	5	61337863	61361280	Y-box binding protein 3
TPI1	ENSSSCG00000000685	5	63837506	63843137	triosephosphate isomerase 1
COPS7A	ENSSSCG00000000691	5	63957064	63977377	COP9 signalosome subunit 7A
GAPDH	ENSSSCG00000000694	5	64129680	64133991	glyceraldehyde-3-phosphate dehydrogenase
TEAD4	ENSSSCG00000000736	5	67118289	67194343	TEA domain transcription factor 4
NFKBIL1	ENSSSCG00000001402	7	23669593	23685088	NFKB inhibitor like 1
TFEB	ENSSSCG00000001621	7	36869565	36920875	transcription factor EB
POLH	ENSSSCG00000001683	7	38567775	38601790	DNA polymerase eta
ZFAND6	ENSSSCG00000001779	7	48967566	49034703	zinc finger AN1-type containing 6
MAN2A2	ENSSSCG00000001819	7	53498963	53519688	mannosidase alpha class 2A member 2
SLC41A3	ENSSSCG00000001825	7	53672130	53784882	solute carrier family 41 member 3
RABGGTA	ENSSSCG00000001992	7	75021755	75028875	Rab geranylgeranyltransferase subunit alpha
ARG2	ENSSSCG00000002294	7	91343987	91385911	arginase 2
PSMC1	ENSSSCG00000002433	7	112027921	112041489	proteasome 26S subunit, ATPase 1
ASB2	ENSSSCG00000002467	7	115207557	115258654	ankyrin repeat and SOCS box containing 2
FBXO31	ENSSSCG00000002654	6	1949254	1995464	F-box protein 31
THAP11	ENSSSCG00000002769	6	28465208	28467074	THAP domain containing 11
PHKB	ENSSSCG00000002844	6	36991241	37193587	phosphorylase kinase regulatory subunit beta
PLEKHF1	ENSSSCG00000002852	6	39786199	39797585	pleckstrin homology and FYVE domain containing 1
GPI	ENSSSCG00000002873	6	43933759	44069330	glucose-6-phosphate isomerase
USF2	ENSSSCG00000002885	6	44774008	44783593	upstream transcription factor 2, c-fos interacting
FAM98C	ENSSSCG00000002959	6	47315354	47319487	family with sequence similarity 98 member C
AKT2	ENSSSCG00000002989	6	48555789	48587919	AKT serine/threonine kinase 2
LIPE	ENSSSCG00000003018	6	49540907	49560126	lipase E, hormone sensitive type
GYS1	ENSSSCG00000003154	6	54233050	54250261	glycogen synthase 1
DVL1	ENSSSCG00000003342	6	63617789	63629229	dishevelled segment polarity protein 1
KIF1B	ENSSSCG00000003401	6	70495144	70663463	kinesin family member 1B
EIF3I	ENSSSCG00000003612	6	88695947	88705078	eukaryotic translation initiation factor 3 subunit I
PGM1	ENSSSCG00000003812	6	148851183	148925741	phosphoglucomutase 1
TMEM242	ENSSSCG00000004063	1	9667291	9723347	transmembrane protein 242
HBS1L	ENSSSCG00000004169	1	28968827	29052429	HBS1 like translational GTPase
SLC2A12	ENSSSCG00000004172	1	29836056	29901995	solute carrier family 2 member 12
HINT3	ENSSSCG00000004221	1	37008475	37023930	histidine triad nucleotide binding protein 3
CEP85L	ENSSSCG00000004249	1	43392645	43563695	centrosomal protein 85 like
SMIM8	ENSSSCG00000004300	1	55753908	55766869	small integral membrane protein 8
SLC22A16	ENSSSCG00000004399	1	76423352	76467576	solute carrier family 22 member 16
RWDD1	ENSSSCG00000004446	1	82161738	82182180	RWD domain containing 1
TXNL1	ENSSSCG00000004537	1	105973628	106013574	thioredoxin like 1
TPM1	ENSSSCG00000004570	1	108986981	109019440	tropomyosin 1
TEX9	ENSSSCG00000004602	1	115526738	115734194	testis expressed 9
PYGO1	ENSSSCG00000004607	1	116292642	116322415	pygopus family PHD finger 1
LRRC28	ENSSSCG00000004814	1	137998554	138203466	leucine rich repeat containing 28
UBE3A	ENSSSCG00000004832	1	141887168	141997241	ubiquitin protein ligase E3A
STYX	ENSSSCG00000005039	1	182357607	182407782	serine/threonine/tyrosine interacting protein
MNAT1	ENSSSCG00000005090	1	189690354	189910589	MNAT1 component of CDK activating kinase
CDC37L1	ENSSSCG00000005219	1	217241538	217287963	cell division cycle 37 like 1
TESK1	ENSSSCG00000005310	1	236341179	236345962	testis associated actin remodelling kinase 1
TPM2	ENSSSCG00000005316	1	236402247	236410471	tropomyosin 2
RAD23B	ENSSSCG00000005436	1	248448265	248492860	RAD23 homolog B, nucleotide excision repair protein
EPB41L4B	ENSSSCG00000005446	1	250226594	250368846	erythrocyte membrane protein band 4.1 like 4B
ECPAS	ENSSSCG00000005459	1	252218819	252324923	Ecm29 proteasome adaptor and scaffold
PPP6C	ENSSSCG00000005600	1	265870477	265898124	protein phosphatase 6 catalytic subunit
AK1	ENSSSCG00000005627	1	268355032	268365598	adenylate kinase 1
SLC25A25	ENSSSCG00000005636	1	268531752	268576996	solute carrier family 25 member 25
CRAT	ENSSSCG00000005671	1	269386650	269401331	carnitine O-acetyltransferase
PLPP7	ENSSSCG00000005713	1	271241205	271284585	phospholipid phosphatase 7 (inactive)
TXNL4A	ENSSSCG00000005777	6	127974670	127991117	thioredoxin like 4A
C8orf82	ENSSSCG00000005895	4	275917	278547	chromosome 4 C8orf82 homolog
LAPTM4B	ENSSSCG00000006083	4	38932736	39023925	lysosomal protein transmembrane 4 beta
WWP1	ENSSSCG00000006137	4	50370088	50509113	WW domain containing E3 ubiquitin protein ligase 1
JPH1	ENSSSCG00000006174	4	61628299	61716546	junctophilin 1
PCMTD1	ENSSSCG00000006267	4	78098999	78162969	protein-L-isoaspartate (D-aspartate) O-methyltransferase domain containing 1
DCAF6	ENSSSCG00000006303	4	82911574	83069702	DDB1 and CUL4 associated factor 6
TPM3	ENSSSCG00000006556	4	95542472	95572938	tropomyosin 3
PSMD4	ENSSSCG00000006628	4	97994065	98004688	proteasome 26S subunit, non-ATPase 4
SCNM1	ENSSSCG00000006632	4	98079848	98082351	sodium channel modifier 1
PRKAB2	ENSSSCG00000006703	4	100378049	100394337	protein kinase AMP-activated non-catalytic subunit beta 2
CSDE1	ENSSSCG00000006752	4	105804586	105845725	cold shock domain containing E1
PPM1J	ENSSSCG00000006774	4	107723434	107728919	protein phosphatase, Mg2+/Mn2+ dependent 1J
SARS1	ENSSSCG00000006835	4	110857088	110874815	seryl-tRNA synthetase 1
AGL	ENSSSCG00000006872	4	118176241	118268835	amylo-alpha-1, 6-glucosidase, 4-alpha-glucanotransferase
SH3GLB1	ENSSSCG00000006930	4	129357548	129395583	SH3 domain containing GRB2 like, endophilin B1
EEF1D	ENSSSCG00000006954	4	969524	986750	nicotinate phosphoribosyltransferase
PFDN4	ENSSSCG00000007487	17	55155772	55168024	prefoldin subunit 4
NPEPL1	ENSSSCG00000007517	17	58840019	58892458	aminopeptidase like 1
PPP1R3D	ENSSSCG00000007530	17	59964585	59967113	protein phosphatase 1 regulatory subunit 3D
PSPH	ENSSSCG00000007748	3	16877923	16907952	phosphoserine phosphatase
EEF2K	ENSSSCG00000007839	3	23887125	23956373	eukaryotic elongation factor 2 kinase
GPRC5B	ENSSSCG00000007864	3	25869668	25896584	G protein-coupled receptor class C group 5 member B
ADCY9	ENSSSCG00000007950	3	38103923	38303538	adenylate cyclase 9
STUB1	ENSSSCG00000008008	3	41092447	41095136	STIP1 homology and U-box containing protein 1
UXS1	ENSSSCG00000008143	3	48870948	48940721	UDP-glucuronate decarboxylase 1
KCMF1	ENSSSCG00000008242	3	59588472	59708462	potassium channel modulatory factor 1
TPRKB	ENSSSCG00000008297	3	69236352	69243914	TP53RK binding protein
SPR	ENSSSCG00000008309	3	69887386	69894758	sepiapterin reductase
DYSF	ENSSSCG00000008312	3	71020141	71246967	dysferlin
PSME4	ENSSSCG00000008412	3	87231534	87337703	proteasome activator subunit 4
PKDCC	ENSSSCG00000008468	3	98258460	98268557	protein kinase domain containing, cytoplasmic
ATL2	ENSSSCG00000008487	3	101957209	102029669	atlastin GTPase 2
MEMO1	ENSSSCG00000008515	3	107542095	107658455	mediator of cell motility 1
PREB	ENSSSCG00000008553	3	111992391	112023505	prolactin regulatory element binding
HTRA3	ENSSSCG00000008723	8	2793797	2820185	HtrA serine peptidase 3
SYNPO2	ENSSSCG00000009111	8	104677580	104873791	synaptopodin 2
PPP3CA	ENSSSCG00000009172	8	119428743	119754650	protein phosphatase 3 catalytic subunit alpha
METAP1	ENSSSCG00000009186	8	121288684	121352460	methionyl aminopeptidase 1
COPS4	ENSSSCG00000009241	8	135280502	135314460	COP9 signalosome subunit 4
ESD	ENSSSCG00000009407	11	20651822	20672245	esterase D
TSC22D1	ENSSSCG00000009422	11	22518795	22634407	TSC22 domain family member 1
UCHL3	ENSSSCG00000009466	11	47829103	47887629	ubiquitin C-terminal hydrolase L3
ITGBL1	ENSSSCG00000009526	11	70042232	70248362	integrin subunit beta like 1
CUL4A	ENSSSCG00000009556	11	78557070	78589194	cullin 4A
PEBP4	ENSSSCG00000009631	14	6966866	7173203	phosphatidylethanolamine binding protein 4
MLXIP	ENSSSCG00000009794	14	30577661	30646243	MLX interacting protein
DIABLO	ENSSSCG00000009799	14	30498900	30520071	diablo IAP-binding mitochondrial protein
HSPB8	ENSSSCG00000009844	14	33626128	33640792	heat shock protein family B (small) member 8
NTPCR	ENSSSCG00000010166	14	57802564	57833151	nucleoside-triphosphatase, cancer-related
MICU1	ENSSSCG00000010289	14	75203736	75445626	mitochondrial calcium uptake 1
MCU	ENSSSCG00000010290	14	75518528	75721502	mitochondrial calcium uniporter
ANXA7	ENSSSCG00000010299	14	76205224	76234631	annexin A7
PPP3CB	ENSSSCG00000010301	14	76248849	76305328	protein phosphatase 3 catalytic subunit beta
CHCHD1	ENSSSCG00000010308	14	76507318	76509267	coiled-coil-helix-coiled-coil-helix domain containing 1
CAMK2G	ENSSSCG00000010311	14	76535095	76592909	calcium/calmodulin dependent protein kinase II gamma
BAG3	ENSSSCG00000010686	14	129510293	129533996	BAG cochaperone 3
UCHL5	ENSSSCG00000010802	10	725489	764006	ubiquitin C-terminal hydrolase L5
DUSP10	ENSSSCG00000010831	10	10866448	10905857	dual specificity phosphatase 10
MSRB2	ENSSSCG00000011077	10	51888817	51910392	methionine sulfoxide reductase B2
COMMD3	ENSSSCG00000011082	10	52597587	52601733	COMM domain containing 3
PRKCQ	ENSSSCG00000011131	10	64443251	64600339	protein kinase C theta
ANKRD28	ENSSSCG00000011194	13	2922853	3135709	ankyrin repeat domain 28
ARIH2	ENSSSCG00000011367	13	31570088	31625226	ariadne RBR E3 ubiquitin protein ligase 2
ABHD6	ENSSSCG00000011470	13	40009737	40055490	abhydrolase domain containing 6, acylglycerol lipase
KBTBD8	ENSSSCG00000011500	13	48486978	48501345	kelch repeat and BTB domain containing 8
PDZRN3	ENSSSCG00000011521	13	54659589	54904900	PDZ domain containing ring finger 3
LMCD1	ENSSSCG00000011538	13	64933526	64994652	LIM and cysteine rich domains 1
P2RY1	ENSSSCG00000011721	13	92991043	92997700	purinergic receptor P2Y1
FXR1	ENSSSCG00000011769	13	118839338	118900138	FMR1 autosomal homolog 1
MAGEF1	ENSSSCG00000011787	13	122598927	122602647	MAGE family member F1
BCL6	ENSSSCG00000011810	13	125377248	125393330	BCL6 transcription repressor
NAA50	ENSSSCG00000011917	13	146193218	146222133	N-alpha-acetyltransferase 50, NatE catalytic subunit
RPS6KA3	ENSSSCG00000012163	X	16452405	16575364	ribosomal protein S6 kinase A3
ARAF	ENSSSCG00000012275	X	42078195	42090247	A-Raf proto-oncogene, serine/threonine kinase
PHKA1	ENSSSCG00000012411	X	58455938	58583216	phosphorylase kinase regulatory subunit alpha 1
ABCB7	ENSSSCG00000012424	X	59998607	60313069	ATP binding cassette subfamily B member 7
PGK1	ENSSSCG00000012440	X	62187431	62212244	phosphoglycerate kinase 1
AMOT	ENSSSCG00000012591	X	92582046	92647857	angiomotin
IL13RA1	ENSSSCG00000012633	X	97300466	97369696	interleukin 13 receptor subunit alpha 1
FHL1	ENSSSCG00000012699	X	111310684	111367904	four and a half LIM domains 1
FUNDC2	ENSSSCG00000012817	X	125354009	125372627	FUN14 domain containing 2
PNPLA2	ENSSSCG00000012841	2	513076	518187	patatin like phospholipase domain containing 2
CARNS1	ENSSSCG00000012911	2	5097238	5112282	carnosine synthase 1
RAB1B	ENSSSCG00000012955	2	6102353	6126951	kinesin light chain 2
DRAP1	ENSSSCG00000012965	2	6409625	6412395	DR1 associated protein 1
PYGM	ENSSSCG00000013022	2	7391064	7421261	glycogen phosphorylase, muscle associated
MACROD1	ENSSSCG00000013043	2	7939044	8087697	mono-ADP ribosylhydrolase 1
TMEM109	ENSSSCG00000013110	2	10828644	10837062	transmembrane protein 109
PACSIN3	ENSSSCG00000013244	2	15380763	15389887	protein kinase C and casein kinase substrate in neurons 3
TEAD1	ENSSSCG00000013399	2	46399647	46670615	TEA domain transcription factor 1
USP47	ENSSSCG00000013402	2	47448122	47582814	ubiquitin specific peptidase 47
MBD3	ENSSSCG00000013435	2	76906644	76923435	methyl-CpG binding domain protein 3
MKNK2	ENSSSCG00000013448	2	76510303	76522885	MAPK interacting serine/threonine kinase 2
TRIP10	ENSSSCG00000013554	2	72406175	72416138	thyroid hormone receptor interactor 10
TRAPPC5	ENSSSCG00000013573	2	71470445	71472549	trafficking protein particle complex 5
NFIX	ENSSSCG00000013742	2	65954244	66056567	nuclear factor I X
RAD23A	ENSSSCG00000013747	2	66084856	66096484	RAD23 homolog A, nucleotide excision repair protein
TMEM38A	ENSSSCG00000013864	2	60929049	60960467	transmembrane protein 38A
CCDC124	ENSSSCG00000013891	2	59819111	59831482	coiled-coil domain containing 124
CLTB	ENSSSCG00000014058	2	81464885	81495014	clathrin light chain B
TBCA	ENSSSCG00000014100	2	86579118	86665646	tubulin folding cofactor A
HOMER1	ENSSSCG00000014113	2	88122877	88255281	homer scaffold protein 1
MEF2C	ENSSSCG00000014149	2	96122407	96296842	myocyte enhancer factor 2C
FAM174A	ENSSSCG00000014179	2	106555332	106768595	family with sequence similarity 174 member A
FBXL17	ENSSSCG00000014190	2	112989145	113480210	F-box and leucine rich repeat protein 17
SLC12A2	ENSSSCG00000014255	2	131016430	131109305	solute carrier family 12 member 2
PSMD13	ENSSSCG00000014559	2	54433	74836	proteasome 26S subunit, non-ATPase 13
TMEM9B	ENSSSCG00000014577	9	462643	521013	TMEM9 domain family member B
ZBTB44	ENSSSCG00000015247	9	56947073	57017829	zinc finger and BTB domain containing 44
ASNS	ENSSSCG00000015340	9	77318213	77509020	asparagine synthetase (glutamine-hydrolyzing)
CACNA2D1	ENSSSCG00000015402	9	97780742	98266573	calcium voltage-gated channel auxiliary subunit alpha2delta 1
PHTF2	ENSSSCG00000015410	9	102221324	102365917	putative homeodomain transcription factor 2
PSMC2	ENSSSCG00000015424	9	103362598	103376346	proteasome 26S subunit, ATPase 2
SYPL1	ENSSSCG00000015434	9	105943803	105986060	synaptophysin like 1
C1orf21	ENSSSCG00000015565	9	125613193	125844228	chromosome 9 C1orf21 homolog
GRB10	ENSSSCG00000015631	9	136580362	136742532	growth factor receptor bound protein 10
MAPKAPK2	ENSSSCG00000015650	9	67314484	67365061	MAPK activated protein kinase 2
BIN1	ENSSSCG00000015720	15	25328674	25383652	bridging integrator 1
PDLIM3	ENSSSCG00000015796	15	46513234	46546504	PDZ and LIM domain 3
GPD2	ENSSSCG00000015872	15	63592698	63728634	glycerol-3-phosphate dehydrogenase 2
KLHL41	ENSSSCG00000015931	15	75852198	75895016	kelch like family member 41
UBR3	ENSSSCG00000015940	15	76135494	76360823	ubiquitin protein ligase E3 component n-recognin 3
MAP3K20	ENSSSCG00000015960	15	79173033	79381035	mitogen-activated protein kinase kinase kinase 20
LNPK	ENSSSCG00000015976	15	81721629	81805691	lunapark, ER junction formation factor
TUBA4A	ENSSSCG00000016216	15	121283404	121294654	tubulin alpha 4a
COPS8	ENSSSCG00000016323	15	136827862	136838048	COP9 signalosome subunit 8
LRRFIP1	ENSSSCG00000016330	15	137283276	137439385	LRR binding FLII interacting protein 1
RHEB	ENSSSCG00000016434	18	5779212	5822257	Ras homolog, mTORC1 binding
WIPF3	ENSSSCG00000016685	18	42991498	43071282	WAS/WASL interacting protein family member 3
PGAM2	ENSSSCG00000016720	18	48693882	48713862	phosphoglycerate mutase 2
UBE2D4	ENSSSCG00000016722	18	48733366	48756291	ubiquitin conjugating enzyme E2 D4 (putative)
PAIP1	ENSSSCG00000016874	16	28098579	28134275	poly(A) binding protein interacting protein 1
FAM114A2	ENSSSCG00000017073	16	69121568	69159389	family with sequence similarity 114 member A2
RNF157	ENSSSCG00000017186	12	5226135	5307061	ring finger protein 157
SLC16A5	ENSSSCG00000017215	12	6185515	6226455	solute carrier family 16 member 5
PSMD12	ENSSSCG00000017273	12	13704126	13742776	proteasome 26S subunit, non-ATPase 12
PSMC5	ENSSSCG00000017287	12	15097650	15106205	proteasome 26S subunit, ATPase 5
CCDC43	ENSSSCG00000017352	12	18640224	18654212	coiled-coil domain containing 43
STAT5B	ENSSSCG00000017406	12	20508403	20574288	signal transducer and activator of transcription 5B
DNAJC7	ENSSSCG00000017419	12	20725950	20759033	DnaJ heat shock protein family (Hsp40) member C7
EIF1	ENSSSCG00000017430	12	20974496	20977062	eukaryotic translation initiation factor 1
PSMD11	ENSSSCG00000017731	12	42498939	42529809	proteasome 26S subunit, non-ATPase 11
SMTNL2	ENSSSCG00000017885	12	50582243	50602711	smoothelin like 2
ENO3	ENSSSCG00000017904	12	51954614	51963223	enolase 3
COPS3	ENSSSCG00000018051	12	60994310	61045396	COP9 signalosome subunit 3
EPDR1	ENSSSCG00000020963	9	108418041	108447171	ependymin related 1
PFKM	ENSSSCG00000021129	5	78475540	78526995	phosphofructokinase, muscle
HIKESHI	ENSSSCG00000021210	9	20181235	20280211	heat shock protein nuclear import factor hikeshi
MCFD2	ENSSSCG00000021325	3	93591533	93633016	multiple coagulation factor deficiency 2, ER cargo receptor complex subunit
STRAP	ENSSSCG00000021410	5	56717200	56736862	serine/threonine kinase receptor associated protein
POLR2E	ENSSSCG00000021472	2	77330686	77341903	RNA polymerase II subunit E
ZHX2	ENSSSCG00000021586	4	16374900	16553012	zinc fingers and homeoboxes 2
CHURC1	ENSSSCG00000022147	7	88985006	89003906	churchill domain containing 1
EIF4EBP1	ENSSSCG00000022301	15	48422816	48443399	eukaryotic translation initiation factor 4E binding protein 1
SLC3A2	ENSSSCG00000022404	2	8892089	8919072	solute carrier family 3 member 2
CALM3	ENSSSCG00000022545	6	52506674	52516703	calmodulin 3
OSER1	ENSSSCG00000022714	17	46673560	46686088	oxidative stress responsive serine rich 1
DSG2	ENSSSCG00000022739	6	115400252	115452473	desmoglein 2
UBXN1	ENSSSCG00000023110	2	9072962	9075595	UBX domain protein 1
SCN1B	ENSSSCG00000023267	6	44597713	44607490	sodium voltage-gated channel beta subunit 1
ZNF768	ENSSSCG00000023349	3	17811718	17814393	zinc finger protein 768
UBALD2	ENSSSCG00000023423	12	5203192	5208679	UBA like domain containing 2
UBALD1	ENSSSCG00000023603	3	37753280	37758870	UBA like domain containing 1
SLC16A3	ENSSSCG00000024018	12	796884	803554	solute carrier family 16 member 3
KPNA3	ENSSSCG00000024125	11	17947850	18033787	karyopherin subunit alpha 3
AIMP1	ENSSSCG00000024168	8	115329107	115476704	aminoacyl tRNA synthetase complex interacting multifunctional protein 1
HYAL3	ENSSSCG00000024363	13	32789421	32796563	hyaluronidase 3
RAF1	ENSSSCG00000024453	13	68580812	68657829	Raf-1 proto-oncogene, serine/threonine kinase
ZNF524	ENSSSCG00000024661	6	59720722	59724166	zinc finger protein 524
CCNYL1	ENSSSCG00000024696	15	110874210	110910920	cyclin Y like 1
MPI	ENSSSCG00000024990	7	58657808	58666849	mannose phosphate isomerase
IRS1	ENSSSCG00000025729	15	128245846	128308335	insulin receptor substrate 1
CALM1	ENSSSCG00000025768	7	112154880	112171744	calmodulin 1
FHOD1	ENSSSCG00000026116	6	27867502	27883072	formin homology 2 domain containing 1
E2F6	ENSSSCG00000026161	3	125249268	125271038	E2F transcription factor 6
SYNJ2BP	ENSSSCG00000026389	7	93906182	93974340	synaptojanin 2 binding protein
PRXL2B	ENSSSCG00000026554	6	64432148	64435320	peroxiredoxin like 2B
DNPH1	ENSSSCG00000026568	7	38263820	38266695	2'-deoxynucleoside 5'-phosphate N-hydrolase 1
EIF2S2	ENSSSCG00000026617	17	37538316	37570225	eukaryotic translation initiation factor 2 subunit beta
EMG1	ENSSSCG00000026812	5	63745476	63751469	EMG1 N1-specific pseudouridine methyltransferase
CYHR1	ENSSSCG00000027076	4	332300	346537	cysteine and histidine-rich protein 1-like
TNFRSF12A	ENSSSCG00000027130	3	39166294	39168303	TNF receptor superfamily member 12A
DYRK1B	ENSSSCG00000027197	6	48305844	48314886	dual specificity tyrosine phosphorylation regulated kinase 1B
PCBP1	ENSSSCG00000027224	3	72378648	72380362	poly(rC) binding protein 1
HCFC1R1	ENSSSCG00000027252	3	39164375	39166049	host cell factor C1 regulator 1
ENHO	ENSSSCG00000027428	10	32273086	32275114	energy homeostasis associated
FBXO22	ENSSSCG00000027457	7	56084023	56186352	ubiquitin conjugating enzyme E2 Q2
NUDT15	ENSSSCG00000027551	11	19572644	19584538	nudix hydrolase 15
CAPZA2	ENSSSCG00000028113	18	29310756	29365144	capping actin protein of muscle Z-line subunit alpha 2
FAM78A	ENSSSCG00000028172	1	271242332	271258939	family with sequence similarity 78 member A
CNKSR1	ENSSSCG00000028387	6	83598420	83627854	connector enhancer of kinase suppressor of Ras 1
NXN	ENSSSCG00000028720	12	46909224	47075433	nucleoredoxin
MAPRE3	ENSSSCG00000029185	3	112083266	112136054	microtubule associated protein RP/EB family member 3
CUL5	ENSSSCG00000029198	9	36419913	36524637	cullin 5
AVEN	ENSSSCG00000029474	7	80447723	80640120	apoptosis and caspase activation inhibitor
NFATC3	ENSSSCG00000029578	6	28617445	28872058	nuclear factor of activated T cells 3
SLN	ENSSSCG00000029651	9	36232968	36242405	sarcolipin
CIPC	ENSSSCG00000029760	7	100181012	100197836	CLOCK interacting pacemaker
LIMK1	ENSSSCG00000030378	3	11252645	11279285	LIM domain kinase 1
SETD7	ENSSSCG00000030396	8	87477808	87527190	SET domain containing 7, histone lysine methyltransferase
MRPL15	ENSSSCG00000030578	4	77068334	77083723	mitochondrial ribosomal protein L15
SELENOI	ENSSSCG00000030643	3	112628746	112671085	selenoprotein I
C7H6orf125	ENSSSCG00000030668	7	29899041	29929796	uncharacterized protein C6orf125 homolog
EGLN1	ENSSSCG00000010172	14	59112899	59168395	egl-9 family hypoxia inducible factor 1
IFRD1	ENSSSCG00000016646	18	33165376	33248297	interferon related developmental regulator 1
LDHA	ENSSSCG00000013366	2	40812453	40826715	lactate dehydrogenase A
NTAQ1	ENSSSCG00000005982	4	15978764	15998799	N-terminal glutamine amidase 1

## Sheet: Supplementary table S1-2
Gene_Name	Ensembl_ID	Chromosome	Start	End	Full_Name
KRT18	ENSSSCG00000000253	5	18217691	18222833	keratin 18
MMP19	ENSSSCG00000000368	5	21280130	21285774	matrix metallopeptidase 19
A2M	ENSSSCG00000000660	5	62438017	62485537	alpha-2-macroglobulin
ADIPOR2	ENSSSCG00000000757	5	68755811	68807235	adiponectin receptor 2
MICAL3	ENSSSCG00000000770	5	69887884	70133277	microtubule associated monooxygenase, calponin and LIM domain containing 3
SLC41A2	ENSSSCG00000000838	5	79593915	79720895	solute carrier family 41 member 2
PAH	ENSSSCG00000000856	5	81236096	81463452	phenylalanine hydroxylase
CHPT1	ENSSSCG00000000864	5	82497645	82544264	choline phosphotransferase 1
DYRK2	ENSSSCG00000000958	5	32047348	32061704	dual specificity tyrosine phosphorylation regulated kinase 2
C2	ENSSSCG00000001422	7	23995982	24034040	complement C2
C4A	ENSSSCG00000001427	7	24067995	24083065	complement C4A (Rodgers blood group)
MAPK14	ENSSSCG00000001556	7	31790104	31862038	mitogen-activated protein kinase 14
TMEM63B	ENSSSCG00000001697	7	39138432	39215736	transmembrane protein 63B
SLC29A1	ENSSSCG00000001700	7	39217332	39234688	solute carrier family 29 member 1 (Augustine blood group)
FURIN	ENSSSCG00000001817	7	53460017	53472790	furin, paired basic amino acid cleaving enzyme
ABHD2	ENSSSCG00000001835	7	54655726	54837484	abhydrolase domain containing 2, acylglycerol lipase
TSPAN3	ENSSSCG00000001868	7	57159465	57187409	tetraspanin 3
CYP1A1	ENSSSCG00000001906	7	58780105	58809755	cytochrome P450 1A1
AP4S1	ENSSSCG00000001972	7	68419211	68471658	adaptor related protein complex 4 subunit sigma 1
CIDEB	ENSSSCG00000001989	7	74982306	74985775	cell death inducing DFFA like effector b
NOP9	ENSSSCG00000001990	7	74985753	74992946	NOP9 nucleolar protein
GSTA4	ENSSSCG00000002627	7	46610467	46656451	glutathione S-transferase alpha 4
GABARAPL2	ENSSSCG00000002707	6	12105658	12132990	GABA type A receptor associated protein like 2
CEBPA	ENSSSCG00000002866	6	43083203	43085836	CCAAT enhancer binding protein alpha
APOE	ENSSSCG00000003088	6	51372259	51377794	apolipoprotein E
ATF5	ENSSSCG00000003201	6	54945119	54950137	activating transcription factor 5
MTHFR	ENSSSCG00000003428	6	71863636	71881820	methylenetetrahydrofolate reductase
KDM1A	ENSSSCG00000003531	6	80903496	80971595	lysine demethylase 1A
WDTC1	ENSSSCG00000003570	6	84467734	84536585	WD and tetratricopeptide repeats 1
TTC39C	ENSSSCG00000003710	6	108860322	108968678	tetratricopeptide repeat domain 39C
TTC4	ENSSSCG00000003844	6	157616502	157651655	tetratricopeptide repeat domain 4
MED8	ENSSSCG00000003943	6	167860983	167881373	mediator complex subunit 8
NFYC	ENSSSCG00000003976	6	170413631	170485840	nuclear transcription factor Y subunit gamma
RPS6KA2	ENSSSCG00000004022	1	2203605	2522604	ribosomal protein S6 kinase A2
ACAT2	ENSSSCG00000004049	1	7598735	7612811	acetyl-CoA acetyltransferase 2
FAM214A	ENSSSCG00000004617	1	119020990	119124468	family with sequence similarity 214 member A
HACD3	ENSSSCG00000004935	1	163525934	163588798	3-hydroxyacyl-CoA dehydratase 3
AAGAB	ENSSSCG00000004951	1	165127994	165436771	alpha and gamma adaptin binding protein
TRAPPC6B	ENSSSCG00000004986	1	169709558	169722735	trafficking protein particle complex 6B
GNPNAT1	ENSSSCG00000005040	1	182407215	182423443	glucosamine-phosphate N-acetyltransferase 1
EXOC5	ENSSSCG00000005066	1	186377455	186430108	exocyst complex component 5
RCL1	ENSSSCG00000005217	1	217142966	217204965	RNA terminal phosphate cyclase like 1
CARNMT1	ENSSSCG00000005271	1	228054920	228092358	carnosine N-methyltransferase 1
AMBP	ENSSSCG00000005485	1	254683885	254703225	alpha-1-microglobulin/bikunin precursor
C5	ENSSSCG00000005512	1	260995662	261133483	complement C5
NEK6	ENSSSCG00000005587	1	265077588	265176903	NIMA related kinase 6
PCSK6	ENSSSCG00000005785	1	145508636	145697009	proprotein convertase subtilisin/kexin type 6
VPS28	ENSSSCG00000005904	4	362911	370589	VPS28 subunit of ESCRT-I
SQLE	ENSSSCG00000005970	4	14669791	14700126	squalene epoxidase
SDC2	ENSSSCG00000006088	4	40002749	40129697	syndecan 2
F5	ENSSSCG00000006289	4	81403232	81485055	coagulation factor V
HSD17B7	ENSSSCG00000006337	4	87720118	87742992	hydroxysteroid 17-beta dehydrogenase 7
UAP1	ENSSSCG00000006340	4	87955938	87993973	UDP-N-acetylglucosamine pyrophosphorylase 1
SMG5	ENSSSCG00000006490	4	93770378	93815486	SMG5 nonsense mediated mRNA decay factor
FDPS	ENSSSCG00000006512	4	94489215	94518408	farnesyl diphosphate synthase
PMVK	ENSSSCG00000006535	4	94861694	94878921	phosphomevalonate kinase
FMO5	ENSSSCG00000006702	4	100336980	100374370	flavin containing dimethylaniline monoxygenase 5
RTCA	ENSSSCG00000006865	4	117852764	117875684	RNA 3'-terminal phosphate cyclase
ACSS2	ENSSSCG00000007286	17	38260147	38315758	acyl-CoA synthetase short chain family member 2
GSS	ENSSSCG00000007287	17	38312720	38342304	glutathione synthetase
SBDS	ENSSSCG00000007732	3	16161557	16187540	SBDS ribosome maturation factor
ABCC1	ENSSSCG00000007874	3	28360868	28485477	ATP binding cassette subfamily C member 1
IL1R1	ENSSSCG00000008162	3	52192914	52288515	interleukin 1 receptor type 1
ELMOD3	ENSSSCG00000008238	3	59369820	59401151	ELMO domain containing 3
UGP2	ENSSSCG00000008368	3	77975440	78031731	UDP-glucose pyrophosphorylase 2
CFAP36	ENSSSCG00000008400	3	85709784	85742436	cilia and flagella associated protein 36
PREPL	ENSSSCG00000008448	3	96092334	96159531	prolyl endopeptidase like
SLAIN2	ENSSSCG00000008821	8	38241598	38322031	SLAIN motif family member 2
MSMO1	ENSSSCG00000008857	8	43726855	43744714	methylsterol monooxygenase 1
PAICS	ENSSSCG00000008901	8	55700686	55722983	phosphoribosylaminoimidazole carboxylase and phosphoribosylaminoimidazolesuccinocarboxamide synthase
ABHD18	ENSSSCG00000009074	8	96887464	96924927	abhydrolase domain containing 18
ETNPPL	ENSSSCG00000009144	8	113363049	113384783	ethanolamine-phosphate phospho-lyase
CYP2U1	ENSSSCG00000009151	8	114011304	114035357	cytochrome P450 2U1
POSTN	ENSSSCG00000009361	11	13182272	13259019	periostin
TGDS	ENSSSCG00000009491	11	63695628	63716732	TDP-glucose 4,6-dehydratase
NFIL3	ENSSSCG00000009592	14	2588891	2603255	nuclear factor, interleukin 3 regulated
ADRA1A	ENSSSCG00000009661	14	10626293	10733069	adrenoceptor alpha 1A
CLU	ENSSSCG00000009668	14	11336590	11352475	clusterin
AACS	ENSSSCG00000009755	14	28109841	28169609	acetoacetyl-CoA synthetase
LGALS8	ENSSSCG00000010146	14	54867017	54892049	galectin 8
AGT	ENSSSCG00000010184	14	59643292	59672428	angiotensinogen
KIFBP	ENSSSCG00000010248	14	72069395	72099209	kinesin family binding protein
PCBD1	ENSSSCG00000010275	14	73772835	73807281	pterin-4 alpha-carbinolamine dehydratase 1
PAPSS2	ENSSSCG00000010437	14	99685578	99808389	3'-phosphoadenosine 5'-phosphosulfate synthase 2
ATAD1	ENSSSCG00000010438	14	99790300	99885160	ATPase family AAA domain containing 1
RBP4	ENSSSCG00000010479	14	105036770	105044765	retinol binding protein 4
SCD	ENSSSCG00000010554	14	111461560	111478031	stearoyl-CoA desaturase
MRPL43	ENSSSCG00000010560	14	112066338	112070232	mitochondrial ribosomal protein L43
GPAM	ENSSSCG00000010631	14	122538600	122724131	glycerol-3-phosphate acyltransferase, mitochondrial
NEK7	ENSSSCG00000010904	10	20997243	21124283	NIMA related kinase 7
CTSL	ENSSSCG00000010948	10	27668264	27674618	cathepsin L
KIF5B	ENSSSCG00000011027	10	42637109	42693491	kinesin family member 5B
AKR1C2	ENSSSCG00000011147	10	65576464	65678248	aldo-keto reductase family 1, member C1
ATP2C1	ENSSSCG00000011183	13	1438615	1612676	ATPase secretory pathway Ca2+ transporting 1
ITIH3	ENSSSCG00000011451	13	34892369	34937568	inter-alpha-trypsin inhibitor heavy chain 3
ITIH4	ENSSSCG00000011453	13	34915855	34948229	inter-alpha-trypsin inhibitor heavy chain 4
ACTR8	ENSSSCG00000011458	13	35910692	35996831	actin related protein 8
UBA3	ENSSSCG00000011506	13	50475768	50505270	ubiquitin like modifier activating enzyme 3
CRELD1	ENSSSCG00000011560	13	66194865	66203412	cysteine rich with EGF like domains 1
TF	ENSSSCG00000011640	13	74930655	74970599	transferrin
CP	ENSSSCG00000011700	13	89396685	89463538	ceruloplasmin
AHSG	ENSSSCG00000011799	13	124426308	124438840	alpha 2-HS glycoprotein
HRG	ENSSSCG00000011801	13	124505303	124516384	histidine rich glycoprotein
MASP1	ENSSSCG00000011806	13	124955029	125054463	mannan binding lectin serine peptidase 1
TNK2	ENSSSCG00000011849	13	134081697	134124826	tyrosine kinase non receptor 2
NECTIN3	ENSSSCG00000011933	13	148452278	148579160	nectin cell adhesion molecule 3
CLDND1	ENSSSCG00000011980	13	160384953	160425722	claudin domain containing 1
PHKA2	ENSSSCG00000012157	X	15283102	15365565	phosphorylase kinase regulatory subunit alpha 2
GJB1	ENSSSCG00000012394	X	57196999	57249886	gap junction protein beta 1
TSPAN6	ENSSSCG00000012481	X	82323624	82328903	tetraspanin 6
ACSL4	ENSSSCG00000012583	X	89760865	89837678	acyl-CoA synthetase long chain family member 4
MBNL3	ENSSSCG00000012676	X	108489557	108612875	muscleblind like splicing regulator 3
GPC3	ENSSSCG00000012680	X	109536495	109973607	glypican 3
ATP11C	ENSSSCG00000012713	X	114394438	114582150	ATPase phospholipid transporting 11C
NSDHL	ENSSSCG00000012758	X	123906194	123929117	NAD(P) dependent steroid dehydrogenase-like
NAP1L4	ENSSSCG00000012856	2	2067870	2117487	nucleosome assembly protein 1 like 4
TM7SF2	ENSSSCG00000013004	2	7076778	7081429	transmembrane 7 superfamily member 2
SERPING1	ENSSSCG00000013181	2	13324158	13338663	serpin family G member 1
CRY2	ENSSSCG00000013270	2	16585966	16620405	cryptochrome circadian regulator 2
BTBD2	ENSSSCG00000013444	2	76538439	76559922	BTB domain containing 2
SGTA	ENSSSCG00000013467	2	75879132	75896279	small glutamine rich tetratricopeptide repeat containing alpha
HDGFL2	ENSSSCG00000013511	2	74332106	74357016	HDGF like 2
C3	ENSSSCG00000013551	2	72431499	72528112	complement C3
ANGPTL4	ENSSSCG00000013599	2	70904531	70912974	angiopoietin like 4
PRDX2	ENSSSCG00000013736	2	66207796	66213567	peroxiredoxin 2
HMGCR	ENSSSCG00000014080	2	84380225	84402956	3-hydroxy-3-methylglutaryl-CoA reductase
FEM1C	ENSSSCG00000014217	2	119699592	119777769	fem-1 homolog C
CDO1	ENSSSCG00000014219	2	119892691	119940665	cysteine dioxygenase type 1
SLC35A4	ENSSSCG00000014367	2	142320962	142325335	solute carrier family 35 member A4
CD14	ENSSSCG00000014369	2	142346358	142349581	CD14 molecule
MTMR2	ENSSSCG00000014970	9	27854491	27974423	myotubularin related protein 2
PTS	ENSSSCG00000015040	9	39920273	39928634	6-pyruvoyltetrahydropterin synthase
DCPS	ENSSSCG00000015231	9	53400753	53437548	decapping enzyme, scavenger
CYP51A1	ENSSSCG00000015311	9	72057511	72079444	cytochrome P450, family 51, subfamily A, polypeptide 1
PDK4	ENSSSCG00000015334	9	75246002	75260134	pyruvate dehydrogenase kinase 4
CROT	ENSSSCG00000015391	9	93258619	93308151	carnitine O-octanoyltransferase
QSOX1	ENSSSCG00000015535	9	121779796	121837437	quiescin sulfhydryl oxidase 1
HSD11B1	ENSSSCG00000015616	9	133231451	133278396	hydroxysteroid 11-beta dehydrogenase 1
G0S2	ENSSSCG00000015617	9	133287325	133287742	G0/G1 switch 2
C4BPB	ENSSSCG00000015661	9	67698797	67725783	complement component 4 binding protein beta
C4BPA	ENSSSCG00000015662	9	67726154	67829220	complement component 4 binding protein, alpha
RAB3GAP1	ENSSSCG00000015695	15	16753877	16816754	RAB3 GTPase activating protein catalytic subunit 1
ACSL1	ENSSSCG00000015784	15	45866851	46090099	acyl-CoA synthetase long chain family member 1
MYO1B	ENSSSCG00000016061	15	95874411	96066991	myosin IB
SPATS2L	ENSSSCG00000016090	15	103879356	104060525	spermatogenesis associated serine rich 2 like
TRAK2	ENSSSCG00000016104	15	104991726	105055024	trafficking kinesin protein 2
LANCL1	ENSSSCG00000016158	15	113111370	113150183	LanC like 1
ATIC	ENSSSCG00000016173	15	117617502	117649107	5-aminoimidazole-4-carboxamide ribonucleotide formyltransferase/IMP cyclohydrolase
FN1	ENSSSCG00000016174	15	117658099	117731014	fibronectin 1
MRPL44	ENSSSCG00000016232	15	125732383	125740085	mitochondrial ribosomal protein L44
INSIG1	ENSSSCG00000016420	18	2885611	2898767	insulin induced gene 1
NADK2	ENSSSCG00000016836	16	21506769	21557274	NAD kinase 2, mitochondrial
C9	ENSSSCG00000016856	16	24525394	24588030	complement C9
GHR	ENSSSCG00000016866	16	27126286	27422268	growth hormone receptor
HMGCS1	ENSSSCG00000016872	16	27936217	27957194	3-hydroxy-3-methylglutaryl-CoA synthase 1
FADS6	ENSSSCG00000017226	12	6353687	6368985	fatty acid desaturase 6
ABCA6	ENSSSCG00000017256	12	11225272	11319480	ATP binding cassette subfamily A member 6
IGFBP4	ENSSSCG00000017472	12	21961645	21980211	insulin like growth factor binding protein 4
ORMDL3	ENSSSCG00000017492	12	22411259	22429621	ORMDL sphingolipid biosynthesis regulator 3
ABCC3	ENSSSCG00000017561	12	26920821	26978363	ATP binding cassette subfamily C member 3
ACACA	ENSSSCG00000017694	12	38581449	38875134	acetyl-CoA carboxylase alpha
SERPINF1	ENSSSCG00000017818	12	47943051	47959472	serpin family F member 1
PAFAH1B1	ENSSSCG00000017836	12	48567337	48735838	platelet activating factor acetylhydrolase 1b regulatory subunit 1
RABGAP1	ENSSSCG00000020743	1	263847015	264030574	RAB GTPase activating protein 1
TAF13	ENSSSCG00000020842	4	110971573	110992019	TATA-box binding protein associated factor 13
DHCR7	ENSSSCG00000021181	2	2377416	2391448	7-dehydrocholesterol reductase
PTGR1	ENSSSCG00000021386	1	252373279	252395948	prostaglandin reductase 1
CHPF	ENSSSCG00000021610	15	121544230	121553288	chondroitin polymerizing factor
STIP1	ENSSSCG00000021620	2	7911445	7939005	stress induced phosphoprotein 1
METTL17	ENSSSCG00000021718	7	78127629	78145331	methyltransferase like 17
MRPL35	ENSSSCG00000021746	3	58559695	58575081	mitochondrial ribosomal protein L35
ASH2L	ENSSSCG00000021898	15	48373392	48417532	ASH2 like, histone lysine methyltransferase complex subunit
CYP7B1	ENSSSCG00000022092	4	69616035	69806496	25-hydroxycholesterol 7-alpha-hydroxylase-like
ACTR10	ENSSSCG00000022299	1	187307660	187336523	actin related protein 10
FLOT1	ENSSSCG00000022725	7	23253160	23265106	flotillin 1
PPP1R3B	ENSSSCG00000022797	15	56002378	56013483	protein phosphatase 1 regulatory subunit 3B
GAMT	ENSSSCG00000023142	2	77076566	77079766	guanidinoacetate N-methyltransferase
NFIA	ENSSSCG00000023243	6	150835464	151426550	nuclear factor I A
ILK	ENSSSCG00000023272	9	3145647	3159858	integrin linked kinase
TTR	ENSSSCG00000023686	6	115496193	115503977	transthyretin
IFT20	ENSSSCG00000023719	12	44609586	44616669	intraflagellar transport 20
FADS1	ENSSSCG00000024015	2	9735293	9749671	fatty acid desaturase 1
ANO1	ENSSSCG00000024158	2	3202274	3373411	anoctamin 1
CES3	ENSSSCG00000024476	6	27612681	27638760	carboxylesterase 3
TNFAIP1	ENSSSCG00000024626	12	44616916	44629934	TNF alpha induced protein 1
MRPL17	ENSSSCG00000024693	9	3075995	3083580	mitochondrial ribosomal protein L17
PROS1	ENSSSCG00000025463	13	165911366	165999811	protein S
CDH1	ENSSSCG00000025652	6	18075480	18155986	cadherin 1
ST6GAL1	ENSSSCG00000025770	13	124700133	124837843	ST6 beta-galactoside alpha-2,6-sialyltransferase 1
C6orf136	ENSSSCG00000025943	7	23185599	23190299	chromosome 7 C6orf136 homolog
DNAJC1	ENSSSCG00000026001	10	52862835	53060740	DnaJ heat shock protein family (Hsp40) member C1
FDFT1	ENSSSCG00000026044	14	14967273	15104179	farnesyl-diphosphate farnesyltransferase 1
ADAMTSL2	ENSSSCG00000026425	1	273119000	273155412	ADAMTS like 2
LMAN2L	ENSSSCG00000026939	3	56878940	56936319	lectin, mannose binding 2 like
MAP2K2	ENSSSCG00000027127	2	74626658	74651348	mitogen-activated protein kinase kinase 2
GGCX	ENSSSCG00000027381	3	59202377	59221132	gamma-glutamyl carboxylase
DHCR24	ENSSSCG00000027525	6	157483783	157579161	tetratricopeptide repeat domain 22
NAA20	ENSSSCG00000028132	17	28070163	28083655	N-alpha-acetyltransferase 20, NatB catalytic subunit
SC5D	ENSSSCG00000028517	9	48357145	48372388	sterol-C5-desaturase
IDI1	ENSSSCG00000029066	10	68534796	68539279	isopentenyl-diphosphate Delta-isomerase 1
GDE1	ENSSSCG00000029212	3	26190287	26206222	glycerophosphodiester phosphodiesterase 1
STEAP3	ENSSSCG00000029304	15	24736594	24787871	STEAP3 metalloreductase
SEMA4G	ENSSSCG00000029533	14	111996792	112068251	semaphorin 4G
AOX1	ENSSSCG00000029606	15	104153702	104238400	aldehyde oxidase 1
TADA2B	ENSSSCG00000029624	8	3812244	3828102	transcriptional adaptor 2B
USP24	ENSSSCG00000029633	6	157220602	157385055	ubiquitin specific peptidase 24
PGAP4	ENSSSCG00000029687	1	243168416	243190223	post-GPI attachment to proteins GalNAc transferase 4
PCYOX1	ENSSSCG00000029790	3	72204815	72223581	prenylcysteine oxidase 1
FASN	ENSSSCG00000029944	12	920507	937559	fatty acid synthase
ZBTB47	ENSSSCG00000030065	13	26182184	26198115	zinc finger and BTB domain containing 47
UGDH	ENSSSCG00000030150	8	30725288	30759326	UDP-glucose 6-dehydrogenase
NUTF2	ENSSSCG00000030295	6	28469505	28489007	nuclear transport factor 2
NDRG2	ENSSSCG00000030309	7	78066978	78121233	NDRG family member 2
IRGQ	ENSSSCG00000030637	6	50433860	50444496	immunity related GTPase Q
APOA1	ENSSSCG00000030921	9	44216393	44218978	apolipoprotein A1

## Sheet: Supplementary table S1-3
Gene_Name	Ensembl_ID	Chromosome	Start	End	Full_Name
TTLL1	ENSSSCG00000000035	5	5793780	5827639	tubulin tyrosine ligase like 1
ADCY6	ENSSSCG00000000175	5	14834426	14850728	adenylate cyclase 6
PRKAG1	ENSSSCG00000000185	5	15033053	15049660	protein kinase AMP-activated non-catalytic subunit gamma 1
ITGA5	ENSSSCG00000000293	5	19586746	19610362	integrin subunit alpha 5
SLC16A7	ENSSSCG00000000456	5	24713267	24875003	solute carrier family 16 member 7
PKP2	ENSSSCG00000000528	5	41424845	41508868	plakophilin 2
FAR2	ENSSSCG00000000541	5	44381009	44558744	fatty acyl-CoA reductase 2
KCNJ8	ENSSSCG00000000573	5	51537774	51703817	potassium inwardly rectifying channel subfamily J member 8
OLR1	ENSSSCG00000000647	5	61799286	61810624	oxidized low density lipoprotein receptor 1
DCN	ENSSSCG00000000915	5	91678608	91714235	decorin
LUM	ENSSSCG00000000916	5	91748885	91757615	lumican
DSP	ENSSSCG00000001025	7	4862649	4915615	desmoplakin
BMP5	ENSSSCG00000001478	7	25344822	25470470	bone morphogenetic protein 5
RCAN2	ENSSSCG00000001716	7	40980523	41227021	regulator of calcineurin 2
PLA2G7	ENSSSCG00000001723	7	41486843	41531331	phospholipase A2 group VII
CIB2	ENSSSCG00000001762	7	47788791	47813400	calcium and integrin binding family member 2
EGLN3	ENSSSCG00000001963	7	65805500	65833536	egl-9 family hypoxia inducible factor 3
SLCO3A1	ENSSSCG00000002263	7	86777920	87103309	solute carrier organic anion transporter family member 3A1
SPIRE2	ENSSSCG00000002635	6	211487	243636	spire type actin nucleation factor 2
CDH13	ENSSSCG00000002684	6	4808255	5832188	cadherin 13
IRX3	ENSSSCG00000002831	6	31046098	31048822	iroquois homeobox 3
CEBPG	ENSSSCG00000002867	6	43164918	43175002	CCAAT enhancer binding protein gamma
HSPG2	ENSSSCG00000003514	6	79849687	79958271	heparan sulfate proteoglycan 2
MTFR1L	ENSSSCG00000003553	6	83265420	83280250	mitochondrial fission regulator 1 like
GATA6	ENSSSCG00000003702	6	107282847	107314634	GATA binding protein 6
CDH2	ENSSSCG00000003722	6	112396721	112628432	cadherin 2
MAST2	ENSSSCG00000003913	6	165406876	165594045	microtubule associated serine/threonine kinase 2
GJA1	ENSSSCG00000004241	1	40988515	41002137	gap junction protein alpha 1
COX7A2	ENSSSCG00000004480	1	90696698	90703410	COX7A2 protein
DYM	ENSSSCG00000004508	1	98638339	99024642	dymeclin
RBPMS2	ENSSSCG00000004549	1	107259351	107296526	RNA binding protein, mRNA processing factor 2
GNB5	ENSSSCG00000004622	1	119484397	119589868	G protein subunit beta 5
ZNF770	ENSSSCG00000004799	1	136121110	136130061	zinc finger protein 770
ACTC1	ENSSSCG00000004803	1	136281167	136286545	actin alpha cardiac muscle 1
C15orf61	ENSSSCG00000004954	1	165436814	165441736	chromosome 1 C15orf61 homolog
NID2	ENSSSCG00000005030	1	181699112	181772750	nidogen 2
PHF19	ENSSSCG00000005510	1	260899450	260920111	PHD finger protein 19
MRRF	ENSSSCG00000005532	1	262353032	262418243	mitochondrial ribosome recycling factor
MIGA2	ENSSSCG00000005669	1	269334834	269363937	mitoguardin 2
FBXO32	ENSSSCG00000005981	4	15895351	15930940	F-box protein 32
PTDSS1	ENSSSCG00000006089	4	40297885	40376076	phosphatidylserine synthase 1
MTERF3	ENSSSCG00000006090	4	40376175	40409059	mitochondrial transcription termination factor 3
CPNE3	ENSSSCG00000006135	4	50276417	50345369	copine 3
ZC2HC1A	ENSSSCG00000006162	4	57761256	57819862	zinc finger C2HC-type containing 1A
MGST3	ENSSSCG00000006325	4	85069603	85095004	microsomal glutathione S-transferase 3
CASQ2	ENSSSCG00000006745	4	104918501	104999787	calsequestrin 2
TSPAN2	ENSSSCG00000006748	4	105502552	105542119	tetraspanin 2
PRNP	ENSSSCG00000007039	17	13693628	13705318	prion protein
MAVS	ENSSSCG00000007143	17	31850155	31869187	mitochondrial antiviral signaling protein
PTGIS	ENSSSCG00000007463	17	51153154	51200300	prostaglandin I2 synthase
ADAP1	ENSSSCG00000007547	3	547367	634437	ArfGAP with dual PH domains 1
ERCC4	ENSSSCG00000007881	3	29266236	29306116	ERCC excision repair 4, endonuclease catalytic subunit
ASPN	ENSSSCG00000008072	3	42165553	42192813	asporin
STARD7	ENSSSCG00000008132	3	46992777	47019206	StAR related lipid transfer domain containing 7
FHL2	ENSSSCG00000008147	3	49363555	49467527	four and a half LIM domains 2
NDUFAF7	ENSSSCG00000008494	3	102939637	102964165	NADH:ubiquinone oxidoreductase complex assembly factor 7
STRN	ENSSSCG00000008499	3	103249884	103351902	striatin
HADHB	ENSSSCG00000008569	3	112704023	112753086	hydroxyacyl-CoA dehydrogenase trifunctional multienzyme complex subunit beta
RASL11B	ENSSSCG00000008835	8	39702613	39708167	RAS like family 11 member B
GASK1B	ENSSSCG00000008873	8	47009463	47098718	golgi associated kinase 1B
EDNRA	ENSSSCG00000009031	8	81209327	81276853	endothelin receptor type A
CAMK2D	ENSSSCG00000009123	8	108710660	109228901	calcium/calmodulin dependent protein kinase II delta
GAS6	ENSSSCG00000009565	11	78848794	78881272	growth arrest specific 6
CAMKK2	ENSSSCG00000009815	14	31312049	31366503	calcium/calmodulin dependent protein kinase kinase 2
TESC	ENSSSCG00000009859	14	35381918	35452207	tescalcin
MMP11	ENSSSCG00000010071	14	49907694	49917469	matrix metallopeptidase 11
RYR2	ENSSSCG00000010142	14	53652245	54406355	ryanodine receptor 2
C1orf198	ENSSSCG00000010181	14	59515681	59552312	chromosome 14 C1orf198 homolog
HK1	ENSSSCG00000010253	14	72351149	72460925	hexokinase 1
ANKRD1	ENSSSCG00000010461	14	102603777	102612839	ankyrin repeat domain 1
PDLIM1	ENSSSCG00000010493	14	106735492	106794777	PDZ and LIM domain 1
SORBS1	ENSSSCG00000010494	14	106895763	107137767	sorbin and SH3 domain containing 1
ABLIM1	ENSSSCG00000010651	14	124760398	125010892	actin binding LIM protein 1
INPP5A	ENSSSCG00000010765	14	140736735	140898726	inositol polyphosphate-5-phosphatase A
B3GALT2	ENSSSCG00000010800	10	613608	624131	beta-1,3-galactosyltransferase 2
DCTN3	ENSSSCG00000010972	10	32180552	32188085	dynactin subunit 3
NEBL	ENSSSCG00000011090	10	53604600	53958047	nebulette
CCNY	ENSSSCG00000011107	10	57929131	58086872	cyclin Y
LAMB2	ENSSSCG00000011377	13	31738284	31771220	laminin subunit beta 2
KLHDC8B	ENSSSCG00000011379	13	31775694	31780484	kelch domain containing 8B
LRIG1	ENSSSCG00000011499	13	47909011	48027384	leucine rich repeats and immunoglobulin like domains 1
IFT122	ENSSSCG00000011589	13	68828705	68902062	intraflagellar transport 122
PLSCR4	ENSSSCG00000011690	13	86542283	86573629	phospholipid scramblase 4
NCEH1	ENSSSCG00000011755	13	111139621	111248140	neutral cholesterol ester hydrolase 1
MRPL39	ENSSSCG00000012021	13	189148714	189167880	mitochondrial ribosomal protein L39
TRAPPC2B	ENSSSCG00000012124	X	10355668	10361105	trafficking protein particle complex 2B
RAI2	ENSSSCG00000012153	X	14244279	14309143	retinoic acid induced 2
ACOT9	ENSSSCG00000012172	X	19834614	19952081	acyl-CoA thioesterase 9
ITM2A	ENSSSCG00000012448	X	63430021	63437032	integral membrane protein 2A
ATG4A	ENSSSCG00000012569	X	88545924	88633321	autophagy related 4A cysteine peptidase
CD99L2	ENSSSCG00000012744	X	122456670	122535870	CD99 molecule like 2
ABCD1	ENSSSCG00000012779	X	124485235	124503195	ATP binding cassette subfamily D member 1
TSPAN18	ENSSSCG00000013278	2	17465632	17671594	tetraspanin 18
SPON1	ENSSSCG00000013393	2	44967984	45299677	spondin 1
MRPS33	ENSSSCG00000013470	18	8883458	8897975	mitochondrial ribosomal protein S33
SMIM7	ENSSSCG00000013863	2	60961363	60976448	small integral membrane protein 7
CAST	ENSSSCG00000014170	2	103255630	103378623	calpastatin
PAM	ENSSSCG00000014184	2	108255930	108536881	peptidylglycine alpha-amidating monooxygenase
MARCHF3	ENSSSCG00000014249	2	129880658	130026419	membrane associated ring-CH-type finger 3
ISOC1	ENSSSCG00000014258	2	131857168	131877638	isochorismatase domain containing 1
SEPTIN8	ENSSSCG00000014285	2	135076634	135104478	septin 8
NCAM1	ENSSSCG00000015045	9	40628750	40960608	neural cell adhesion molecule 1
CDK18	ENSSSCG00000015290	9	66175678	66202799	cyclin dependent kinase 18
CDK14	ENSSSCG00000015307	9	70499828	71310244	cyclin dependent kinase 14
ICA1	ENSSSCG00000015346	9	78332374	78515087	islet cell autoantigen 1
GNAI1	ENSSSCG00000015407	9	100182757	100272625	G protein subunit alpha i1
PIGC	ENSSSCG00000015486	9	114824800	114827404	phosphatidylinositol glycan anchor biosynthesis class C
LAMC1	ENSSSCG00000015555	9	124281834	124431818	laminin subunit gamma 1
NIBAN1	ENSSSCG00000015567	9	126007493	126172579	niban apoptosis regulator 1
IVNS1ABP	ENSSSCG00000015570	9	126449261	126479976	influenza virus NS1A binding protein
C1orf74	ENSSSCG00000015613	9	133187740	133253072	chromosome 9 C1orf74 homolog
PLPBP	ENSSSCG00000015826	15	48624837	48636589	pyridoxal phosphate binding protein
RBPMS	ENSSSCG00000015846	15	54539350	54725583	RNA binding protein, mRNA processing factor
DAPL1	ENSSSCG00000015879	15	65806070	65820450	death associated protein like 1
ITGB6	ENSSSCG00000015886	15	67041519	67175234	integrin subunit beta 6
KCNH2	ENSSSCG00000016448	18	6243524	6279111	potassium voltage-gated channel subfamily H member 2
TCAF1	ENSSSCG00000016453	18	6567359	6673834	TRPM8 channel-associated factor 1
SLC35B4	ENSSSCG00000016541	18	14880765	14916384	solute carrier family 35 member B4
TSPAN12	ENSSSCG00000016620	18	26046703	26112923	tetraspanin 12
ADCYAP1R1	ENSSSCG00000016672	18	41917402	41972301	ADCYAP receptor type I
ANKH	ENSSSCG00000016784	16	4105165	4271171	ANKH inorganic pyrophosphate transport regulator
OXCT1	ENSSSCG00000016863	16	26512396	26659845	3-oxoacid CoA-transferase 1
MRPL22	ENSSSCG00000017065	16	68228632	68279218	mitochondrial ribosomal protein L22
METRNL	ENSSSCG00000017137	12	228503	241496	meteorin like, glial cell differentiation regulator
MLX	ENSSSCG00000017397	12	20249761	20257511	MAX dimerization protein MLX
PSMD3	ENSSSCG00000017489	12	22344751	22360744	proteasome 26S subunit, non-ATPase 3
DHRS11	ENSSSCG00000017690	12	38113912	38144117	mitochondrial rRNA methyltransferase 1
EHD4	ENSSSCG00000020666	1	129374613	129458686	EH domain containing 4
SLC41A1	ENSSSCG00000020783	9	66473341	66499805	solute carrier family 41 member 1
TUSC3	ENSSSCG00000021988	17	3312684	3507729	tumor suppressor candidate 3
SMYD3	ENSSSCG00000022034	10	18267603	19019537	SET and MYND domain containing 3
STK38L	ENSSSCG00000022288	5	46490410	46632573	serine/threonine kinase 38 like
CPT1B	ENSSSCG00000022364	5	151906	163546	carnitine palmitoyltransferase 1B
GRAMD2B	ENSSSCG00000022402	2	129511088	129619687	GRAM domain containing 2B
PYGB	ENSSSCG00000022815	17	30940452	30995695	glycogen phosphorylase B
CRYBG3	ENSSSCG00000022895	13	162355469	162478720	crystallin beta-gamma domain containing 3
PKIG	ENSSSCG00000022998	17	46933503	47044049	cAMP-dependent protein kinase inhibitor gamma
TRIM37	ENSSSCG00000023727	12	35240793	35393415	tripartite motif containing 37
WDR13	ENSSSCG00000023759	X	42722785	42730199	WD repeat domain 13
SEMA3C	ENSSSCG00000023784	9	99251714	99433230	semaphorin 3C
MGLL	ENSSSCG00000024134	13	72479337	72568962	monoglyceride lipase
TIGAR	ENSSSCG00000024219	5	66044686	66067377	TP53 induced glycolysis regulatory phosphatase
MT3	ENSSSCG00000024305	6	18634721	18789137	metallothionein 3
NUBP1	ENSSSCG00000024488	3	32311779	32340034	nucleotide binding protein 1
PHLDB1	ENSSSCG00000024578	9	45902105	45949417	pleckstrin homology like domain family B member 1
DSC2	ENSSSCG00000024800	6	114916763	115021305	desmocollin 2
TEAD2	ENSSSCG00000025568	6	54448183	54462304	TEA domain transcription factor 2
MAP3K5	ENSSSCG00000026041	1	27380142	27600495	mitogen-activated protein kinase kinase kinase 5
A4GALT	ENSSSCG00000026962	5	6083444	6105924	alpha 1,4-galactosyltransferase (P blood group)
ENTPD6	ENSSSCG00000027070	17	30908252	30934189	ectonucleoside triphosphate diphosphohydrolase 6
FHOD3	ENSSSCG00000027935	6	120036838	120586849	formin homology 2 domain containing 3
ECM2	ENSSSCG00000028549	3	42203121	42243547	extracellular matrix protein 2
UBC	ENSSSCG00000029226	14	28257027	28263044	ubiquitin C
MLLT11	ENSSSCG00000030278	4	98164616	98171656	MLLT11 transcription factor 7 cofactor
S100A1	ENSSSCG00000031053	4	95993938	96012402	S100 calcium binding protein A1
EFCAB11	ENSSSCG00000002430	7	111576666	111766223	EF-hand calcium binding domain 11
IRAG1	ENSSSCG00000020720	2	48745371	48930885	inositol 1,4,5-triphosphate receptor associated 1

## Sheet: Supplementary table S1-4
Gene_Name	Ensembl_ID	Chromosome	Start	End	Full_Name
EIF3L	ENSSSCG00000000119	5	9968428	9996316	eukaryotic translation initiation factor 3 subunit L
NCF4	ENSSSCG00000000137	5	10874953	10994015	neutrophil cytosolic factor 4
RBFOX2	ENSSSCG00000000152	5	11633519	11905311	RNA binding fox-1 homolog 2
NCKAP1L	ENSSSCG00000000295	5	19677875	19723132	NCK associated protein 1 like
USP15	ENSSSCG00000000457	5	26964510	27097458	ubiquitin specific peptidase 15
RXYLT1	ENSSSCG00000000462	5	28247412	28276273	ribitol xylosyltransferase 1
MDM2	ENSSSCG00000000488	5	33086994	33178089	MDM2 proto-oncogene
NAP1L1	ENSSSCG00000000522	5	39328051	39363711	nucleosome assembly protein 1 like 1
ERGIC2	ENSSSCG00000000536	5	44334230	44387933	ERGIC and golgi 2
ART4	ENSSSCG00000000607	5	57708897	57735586	ADP-ribosyltransferase 4 (Dombrock blood group)
SNRPF	ENSSSCG00000000895	5	87604596	87636481	small nuclear ribonucleoprotein polypeptide F
CDKAL1	ENSSSCG00000001080	7	15910666	16685053	CDK5 regulatory subunit associated protein 1 like 1
H1-3	ENSSSCG00000001137	7	20862942	20882693	H1.3 linker histone, cluster member
RPS18	ENSSSCG00000001502	7	29638833	29642918	ribosomal protein S18
MRPS18A	ENSSSCG00000001692	7	38635469	38657054	mitochondrial ribosomal protein S18A
RPS11	ENSSSCG00000003165	6	54577414	54579797	ribosomal protein S11
PLOD1	ENSSSCG00000003433	6	71988459	72021804	procollagen-lysine,2-oxoglutarate 5-dioxygenase 1
RPA2	ENSSSCG00000003583	6	85031578	85045916	replication protein A2
TINAGL1	ENSSSCG00000003600	6	88095668	88115648	tubulointerstitial nephritis antigen like 1
LCK	ENSSSCG00000003608	6	88720176	88745917	LCK proto-oncogene, Src family tyrosine kinase
SERBP1	ENSSSCG00000003798	6	145186736	145203915	SERPINE1 mRNA binding protein 1
RPS8	ENSSSCG00000003930	6	166549943	166553230	ribosomal protein S8
RPS5	ENSSSCG00000004002	6	62921635	62974354	ribosomal protein S5
NT5E	ENSSSCG00000004291	1	54400810	54448742	5'-nucleotidase ecto
LYSMD2	ENSSSCG00000004629	1	120026525	120043146	LysM domain containing 2
RASGRP1	ENSSSCG00000004791	1	132702541	132786532	RAS guanyl releasing protein 1
SEC11C	ENSSSCG00000004912	1	161754863	161769526	SEC11 homolog C, signal peptidase complex subunit
PSMA3	ENSSSCG00000005072	1	187343507	187372215	proteasome 20S subunit alpha 3
PPM1A	ENSSSCG00000005084	1	189170585	189291350	protein phosphatase, Mg2+/Mn2+ dependent 1A
RPS6	ENSSSCG00000005169	1	203444450	203451468	ribosomal protein S6
PSIP1	ENSSSCG00000005183	1	207173259	207223684	PC4 and SFRS1 interacting protein 1
LPAR1	ENSSSCG00000005457	1	251811584	251979159	lysophosphatidic acid receptor 1
TLR4	ENSSSCG00000005503	1	258044610	258059004	toll like receptor 4
ARPC5L	ENSSSCG00000005596	1	265642375	265654015	actin related protein 2/3 complex subunit 5 like
EIF3H	ENSSSCG00000006016	4	21955042	22058707	eukaryotic translation initiation factor 3 subunit H
EIF3E	ENSSSCG00000006033	4	29289327	29352902	eukaryotic translation initiation factor 3 subunit E
IL7	ENSSSCG00000006161	4	57685069	57753797	interleukin 7
MSC	ENSSSCG00000006187	4	63709794	63713147	musculin
SELL	ENSSSCG00000006287	4	81306373	81326778	selectin L
CD247	ENSSSCG00000006309	4	83458417	83586650	CD247 molecule
LY9	ENSSSCG00000006375	4	89701357	89729878	lymphocyte antigen 9
SLAMF7	ENSSSCG00000006378	4	89759848	89785816	SLAM family member 7
TNFAIP8L2	ENSSSCG00000006634	4	98091704	98119413	TNF alpha induced protein 8 like 2
CTSS	ENSSSCG00000006648	4	98390250	98442936	cathepsin S
POLR3C	ENSSSCG00000006691	4	99472354	99494142	RNA polymerase III subunit C
CD2	ENSSSCG00000006736	4	103962319	103977292	CD2 molecule
RAP1A	ENSSSCG00000006785	4	108676685	108749725	RAP1A, member of RAS oncogene family
ADORA3	ENSSSCG00000006788	4	108814405	108873927	transmembrane and immunoglobulin domain containing 3
WDR77	ENSSSCG00000006790	4	108907332	108941037	WD repeat domain 77
LRIF1	ENSSSCG00000006799	4	109271728	109292310	ligand dependent nuclear receptor interacting factor 1
CD53	ENSSSCG00000006800	4	109306554	109335802	CD53 molecule
VCAM1	ENSSSCG00000006862	4	117496908	117511226	vascular cell adhesion molecule 1
RPL5	ENSSSCG00000006899	4	124358592	124367647	ribosomal protein L5
SEPTIN1	ENSSSCG00000007800	3	17924651	17937953	septin 1
RPIA	ENSSSCG00000008207	3	57355979	57386946	ribose 5-phosphate isomerase A
MTHFD2	ENSSSCG00000008289	3	68819612	68853067	methylenetetrahydrofolate dehydrogenase (NADP+ dependent) 2, methenyltetrahydrofolate cyclohydrolase
RAB10	ENSSSCG00000008573	3	112828879	112924269	RAB10, member RAS oncogene family
SF3B6	ENSSSCG00000008587	3	114605970	114620590	splicing factor 3b subunit 6
SMC6	ENSSSCG00000008614	3	120097379	120170972	structural maintenance of chromosomes 6
NUP54	ENSSSCG00000008979	8	71792155	71833159	nucleoporin 54
RPS3A	ENSSSCG00000009019	8	77886803	77893937	ribosomal protein S3A
EXOSC9	ENSSSCG00000009096	8	102264470	102303842	exosome component 9
OSTC	ENSSSCG00000009145	8	113435986	113447192	oligosaccharyltransferase complex non-catalytic subunit
MANBA	ENSSSCG00000009166	8	118251236	118364856	mannosidase beta
RFC3	ENSSSCG00000009349	11	10145974	10527268	replication factor C subunit 3
IPO5	ENSSSCG00000009509	11	67004076	67060552	importin 5
GPR183	ENSSSCG00000009517	11	68231851	68245751	G protein-coupled receptor 183
RAN	ENSSSCG00000009746	14	24311577	24317789	RAN, member RAS oncogene family
PPP1CC	ENSSSCG00000009828	14	32070544	32091499	protein phosphatase 1 catalytic subunit gamma
SLC8B1	ENSSSCG00000009880	14	38773398	38808233	solute carrier family 8 member B1
GRK3	ENSSSCG00000009956	14	43224930	43442985	G protein-coupled receptor kinase 3
DRG1	ENSSSCG00000010029	14	48126863	48157941	developmentally regulated GTP binding protein 1
TTC13	ENSSSCG00000010180	14	59409123	59509549	tetratricopeptide repeat domain 13
DDX50	ENSSSCG00000010246	14	71989532	72030994	DExD-box helicase 50
PPA1	ENSSSCG00000010261	14	73132370	73167689	inorganic pyrophosphatase 1
SGPL1	ENSSSCG00000010274	14	73723800	73781830	sphingosine-1-phosphate lyase 1
ECD	ENSSSCG00000010295	14	75952431	75992577	ecdysoneless cell cycle regulator
STAMBPL1	ENSSSCG00000010446	14	100798088	100872434	STAM binding protein like 1
NPM3	ENSSSCG00000010568	14	112819393	112821368	nucleophosmin/nucleoplasmin 3
NT5C2	ENSSSCG00000010594	14	114062457	114168204	5'-nucleotidase, cytosolic II
PTPRC	ENSSSCG00000010908	10	21466373	21764560	protein tyrosine phosphatase receptor type C
PIP4K2A	ENSSSCG00000011079	10	52223425	52408922	phosphatidylinositol-5-phosphate 4-kinase type 2 alpha
ITGA9	ENSSSCG00000011245	13	22182321	22655704	integrin subunit alpha 9
TMA7	ENSSSCG00000011351	13	31153629	31156339	translation machinery associated 7 homolog
SLC25A20	ENSSSCG00000011366	13	31523821	31553286	solute carrier family 25 member 20
SPCS1	ENSSSCG00000011447	13	34839383	34841605	signal peptidase complex subunit 1
GNL3	ENSSSCG00000011449	13	34814901	34828517	G protein nucleolar 3
PPARG	ENSSSCG00000011579	13	68302655	68433947	peroxisome proliferator activated receptor gamma
HMCES	ENSSSCG00000011611	13	71732277	71753504	5-hydroxymethylcytosine binding, ES cell specific
MSL2	ENSSSCG00000011650	13	77146299	77180745	MSL complex subunit 2
EIF4A2	ENSSSCG00000011803	13	124583062	124589284	eukaryotic translation initiation factor 4A2
CD86	ENSSSCG00000011877	13	138427525	138504310	CD86 molecule
CMSS1	ENSSSCG00000011970	13	158796652	159192107	cms1 ribosomal small subunit homolog
HSPA13	ENSSSCG00000012007	13	179310703	179321205	heat shock protein family A (Hsp70) member 13
PRDX4	ENSSSCG00000012171	X	19797596	19823406	peroxiredoxin 4
FUNDC1	ENSSSCG00000012258	X	39724995	39737532	FUN14 domain containing 1
UXT	ENSSSCG00000012280	X	42176143	42184079	ubiquitously expressed prefoldin like chaperone
ALAS2	ENSSSCG00000012347	X	47871521	47896003	5'-aminolevulinate synthase 2
RPS4X	ENSSSCG00000012405	X	58149308	58155193	ribosomal protein S4 X-linked
SSR4	ENSSSCG00000012784	X	124537539	124541638	signal sequence receptor subunit 4
VBP1	ENSSSCG00000012811	X	125442107	125506772	VHL binding protein 1
RPLP2	ENSSSCG00000012842	2	435122	509818	ribosomal protein lateral stalk subunit P2
PTPRCAP	ENSSSCG00000012909	2	5087256	5089359	protein tyrosine phosphatase receptor type C associated protein
CD5	ENSSSCG00000013115	2	10648974	10673919	CD5 molecule
MPEG1	ENSSSCG00000013144	2	12194341	12198352	macrophage expressed 1
EIF3M	ENSSSCG00000013315	2	28256591	28411579	eukaryotic translation initiation factor 3 subunit M
RPS13	ENSSSCG00000013381	2	42030447	42033384	ribosomal protein S13
VAV1	ENSSSCG00000013553	2	72326714	72391648	vav guanine nucleotide exchange factor 1
RPS28	ENSSSCG00000013597	2	70953650	70954765	ribosomal protein S28
CNN1	ENSSSCG00000013614	2	70182925	70197384	calponin 1
EIF3G	ENSSSCG00000013661	2	68966221	68970614	eukaryotic translation initiation factor 3 subunit G
WDR83OS	ENSSSCG00000013721	2	66303453	66328004	WD repeat domain 83 opposite strand
BTF3	ENSSSCG00000014071	2	82660495	82668376	basic transcription factor 3
NSA2	ENSSSCG00000014075	2	83843898	83852212	NSA2 ribosome biogenesis factor
RPS23	ENSSSCG00000014133	2	90679000	90680873	ribosomal protein S23
TGFBI	ENSSSCG00000014316	2	138191804	138225366	transforming growth factor beta induced
HBB	ENSSSCG00000014725	9	4621187	4809453	hemoglobin, beta
SPCS2	ENSSSCG00000014850	9	9280397	9305599	signal peptidase complex subunit 2
RPS3	ENSSSCG00000014855	9	9616456	9630413	ribosomal protein S3
ME3	ENSSSCG00000014919	9	20294885	20721776	malic enzyme 3
CWC15	ENSSSCG00000014961	9	27035504	27047225	CWC15 spliceosome associated protein homolog
DCUN1D5	ENSSSCG00000014989	9	33674268	33707618	defective in cullin neddylation 1 domain containing 5
POU2AF1	ENSSSCG00000015016	9	39119012	39144606	POU class 2 homeobox associating factor 1
IL18	ENSSSCG00000015037	9	39834966	39873300	interleukin 18
CD3D	ENSSSCG00000015093	9	45637129	45644221	CD3d molecule
CD3G	ENSSSCG00000015094	9	45645364	45704745	CD3g molecule
JAM3	ENSSSCG00000015256	9	60613400	60738924	junctional adhesion molecule 3
TFPI2	ENSSSCG00000015322	9	73673535	73689095	tissue factor pathway inhibitor 2
PDIA4	ENSSSCG00000015453	9	109252010	109280249	protein disulfide isomerase family A member 4
RABGAP1L	ENSSSCG00000015499	9	116292601	117063501	RAB GTPase activating protein 1 like
CACYBP	ENSSSCG00000015504	9	117063680	117123126	calcyclin binding protein
RPS6KC1	ENSSSCG00000015586	9	130172639	130435315	ribosomal protein S6 kinase C1
ARHGAP15	ENSSSCG00000015671	15	8192605	8811795	Rho GTPase activating protein 15
DARS1	ENSSSCG00000015689	15	15810628	15885706	aspartyl-tRNA synthetase 1
ACTR3	ENSSSCG00000015710	15	20104846	20208186	actin related protein 3
SPCS3	ENSSSCG00000015769	15	38790655	38802635	signal peptidase complex subunit 3
PDK1	ENSSSCG00000015958	15	78608360	78652962	pyruvate dehydrogenase kinase 1
ITGA4	ENSSSCG00000016009	15	86947021	87029777	integrin subunit alpha 4
STK17B	ENSSSCG00000016067	15	100029994	100078779	serine/threonine kinase 17b
EEF1B2	ENSSSCG00000016128	15	109451514	109455531	eukaryotic translation elongation factor 1 beta 2
ARPC2	ENSSSCG00000016185	15	120297127	120329059	actin related protein 2/3 complex subunit 2
SERPINE2	ENSSSCG00000016233	15	125747294	125816215	serpin family E member 2
CAB39	ENSSSCG00000016266	15	131492650	131600454	calcium binding protein 39
C7	ENSSSCG00000016859	16	25843101	25953574	complement C7
PARP8	ENSSSCG00000016882	16	30304760	30486414	poly(ADP-ribose) polymerase family member 8
IPO11	ENSSSCG00000016938	16	41121144	41522669	importin 11
NPM1	ENSSSCG00000016998	16	52765296	52781740	nucleophosmin 1
GRB2	ENSSSCG00000017206	12	5940647	6010835	growth factor receptor bound protein 2
RPL38	ENSSSCG00000017239	12	6884902	6905508	ribosomal protein L38
CNP	ENSSSCG00000017420	12	20758081	20776868	2',3'-cyclic nucleotide 3' phosphodiesterase
HLF	ENSSSCG00000017604	12	31589337	31643596	HLF transcription factor, PAR bZIP family member
PTRH2	ENSSSCG00000017667	12	35924035	35933226	peptidyl-tRNA hydrolase 2
CRLF3	ENSSSCG00000017743	12	42933394	42983158	cytokine receptor like factor 3
EVI2B	ENSSSCG00000017750	12	43553872	43562544	ecotropic viral integration site 2B
RPS16	ENSSSCG00000020817	6	48085672	48088431	ribosomal protein S16
BLVRB	ENSSSCG00000021067	6	48715216	48728414	biliverdin reductase B
LPXN	ENSSSCG00000021176	2	12534840	12582745	leupaxin
STK26	ENSSSCG00000021205	X	108165503	108239042	serine/threonine kinase 26
PTPN2	ENSSSCG00000021738	6	96770251	96847133	protein tyrosine phosphatase non-receptor type 2
B3GALNT1	ENSSSCG00000021774	13	100772530	100807993	beta-1,3-N-acetylgalactosaminyltransferase 1 (globoside blood group)
RPS21	ENSSSCG00000021825	17	61763552	61764824	ribosomal protein S21
RAC2	ENSSSCG00000021944	5	10553433	10573017	Rac family small GTPase 2
CHST2	ENSSSCG00000022031	13	83819416	83821780	carbohydrate sulfotransferase 2
GPR34	ENSSSCG00000022309	X	37306516	37313934	G protein-coupled receptor 34
TRDC	ENSSSCG00000022512	7	76469954	76673728	T-cell receptor delta chain C region
NT5C3A	ENSSSCG00000022912	18	40441102	40483376	5'-nucleotidase, cytosolic IIIA
VPS50	ENSSSCG00000022982	9	73074342	73217083	VPS50 subunit of EARP/GARPII complex
METTL23	ENSSSCG00000023139	12	4804027	4808911	methyltransferase like 23
SEMA7A	ENSSSCG00000023165	7	59094932	59119534	semaphorin 7A (John Milton Hagen blood group)
SRGN	ENSSSCG00000023374	14	72183363	72199254	serglycin
SNRPE	ENSSSCG00000023562	9	64560515	64567025	small nuclear ribonucleoprotein polypeptide E
TRAT1	ENSSSCG00000023842	13	150614587	150667328	T cell receptor associated transmembrane adaptor 1
RPL11	ENSSSCG00000024260	6	81522726	81530459	ribosomal protein L11
RNASEH2B	ENSSSCG00000024385	11	16829801	16911879	ribonuclease H2 subunit B
SNRPG	ENSSSCG00000024776	3	72198756	72208867	small nuclear ribonucleoprotein polypeptide G
CSE1L	ENSSSCG00000025534	17	50744910	50797548	chromosome segregation 1 like
DENND2D	ENSSSCG00000025704	4	109121916	109142720	DENN domain containing 2D
ZNF277	ENSSSCG00000025910	18	33306892	33423873	zinc finger protein 277
RAB8B	ENSSSCG00000026571	1	108730294	108840211	RAB8B, member RAS oncogene family
TLR1	ENSSSCG00000026583	8	30147621	30155466	toll like receptor 1
RPS17	ENSSSCG00000027358	7	52386036	52390600	ribosomal protein S17
RPL29	ENSSSCG00000027573	13	34119538	34121907	ribosomal protein L29
ERAP2	ENSSSCG00000027860	2	103510440	103564441	endoplasmic reticulum aminopeptidase 2
RARRES1	ENSSSCG00000028623	13	98461316	98586030	retinoic acid receptor responder 1
UTP4	ENSSSCG00000028638	6	17778556	17818162	UTP4 small subunit processome component
UST	ENSSSCG00000028974	1	16840530	17138393	uronyl 2-sulfotransferase
ZMAT2	ENSSSCG00000029158	2	142411089	142419358	zinc finger matrin-type 2
MZB1	ENSSSCG00000029239	2	141277544	141279641	marginal zone B and B1 cell specific protein
RACK1	ENSSSCG00000029724	2	57279857	57284855	receptor for activated C kinase 1
RPS9	ENSSSCG00000029785	6	55920930	55927280	ribosomal protein S9
PLCL2	ENSSSCG00000029811	13	3992835	4201569	phospholipase C like 2
APBB1IP	ENSSSCG00000030156	10	49124543	49189109	amyloid beta precursor protein binding family B member 1 interacting protein
GTF2A2	ENSSSCG00000004583	1	112344223	112399541	general transcription factor IIA subunit 2
PRPS1	ENSSSCG00000012560	X	88074963	88119094	phosphoribosyl pyrophosphate synthetase 1
PSMA1	ENSSSCG00000013391	2	44648247	44757440	proteasome 20S subunit alpha 1
RPL10A	ENSSSCG00000001543	7	31317573	31333638	ribosomal protein L10a
RPL21	ENSSSCG00000009303	11	4731986	4738489	ribosomal protein L21
RPL26	ENSSSCG00000028850	12	53548321	53553451	ribosomal protein L26
RPL30	ENSSSCG00000006081	4	38701720	38720780	ribosomal protein L30
RPL34	ENSSSCG00000009146	8	113467780	113471980	ribosomal protein L34
RPL4	ENSSSCG00000004945	1	164471992	164481534	ribosomal protein L4

## Sheet: Supplementary table S1-5
Gene_Name	Ensembl_ID	Chromosome	Start	End	Full_Name
PPARA	ENSSSCG00000000006	5	3300708	3366361	peroxisome proliferator activated receptor alpha
MCAT	ENSSSCG00000000031	5	5742185	5751692	malonyl-CoA-acyl carrier protein transacylase
PMM1	ENSSSCG00000000061	5	6964999	6975904	phosphomannomutase 1
BAIAP2L2	ENSSSCG00000000111	5	9778727	9799703	BAR/IMD domain containing adaptor protein 2 like 2
MICALL1	ENSSSCG00000000118	5	9924651	9956947	MICAL like 1
PRDM4	ENSSSCG00000000160	5	12638488	12668878	PR/SET domain 4
ACVR1B	ENSSSCG00000000233	5	17314290	17350722	activin A receptor type 1B
NABP2	ENSSSCG00000000384	5	21624762	21631707	nucleic acid binding protein 2
EPS8	ENSSSCG00000000600	5	56817606	57005114	epidermal growth factor receptor pathway substrate 8
FKBP4	ENSSSCG00000000743	5	67313475	67322029	FKBP prolyl isomerase 4
WNK1	ENSSSCG00000000753	5	68001104	68140757	WNK lysine deficient protein kinase 1
KIF21A	ENSSSCG00000000779	5	70888999	71029809	kinesin family member 21A
TWF1	ENSSSCG00000000798	5	74868585	74893713	twinfilin actin binding protein 1
ACSS3	ENSSSCG00000000939	5	100270038	100429204	acyl-CoA synthetase short chain family member 3
GMDS	ENSSSCG00000000994	7	752239	1285550	GDP-mannose 4,6-dehydratase
TBC1D7	ENSSSCG00000001053	7	9685259	9708781	TBC1 domain family member 7
TPMT	ENSSSCG00000001073	7	13820866	13846012	thiopurine S-methyltransferase
TDP2	ENSSSCG00000001092	7	19489384	19502520	tyrosyl-DNA phosphodiesterase 2
DDR1	ENSSSCG00000001382	7	23373808	23394965	discoidin domain receptor tyrosine kinase 1
RNF5	ENSSSCG00000001436	7	24215703	24217972	ring finger protein 5
PRIM2	ENSSSCG00000001493	7	28274626	28631514	DNA primase subunit 2
DST	ENSSSCG00000001499	7	28812334	29300153	dystonin
ANKS1A	ENSSSCG00000001534	7	30812920	30995361	ankyrin repeat and sterile alpha motif domain containing 1A
MOCS1	ENSSSCG00000001596	7	35287365	35320932	molybdenum cofactor synthesis 1
ANPEP	ENSSSCG00000001849	7	55351083	55373881	alanyl aminopeptidase, membrane
UBL7	ENSSSCG00000001907	7	59070709	59243740	ubiquitin like 7
SLC7A8	ENSSSCG00000002032	7	75854882	75921931	solute carrier family 7 member 8
SLC7A7	ENSSSCG00000002041	7	76144113	76236873	solute carrier family 7 member 7
PNP	ENSSSCG00000002135	7	78424740	78446997	purine nucleoside phosphorylase
PLEKHG3	ENSSSCG00000002276	7	88764471	88810994	pleckstrin homology and RhoGEF domain containing G3
GPHN	ENSSSCG00000002285	7	90346590	91041189	gephyrin
MPP5	ENSSSCG00000002287	7	90955680	91055620	membrane palmitoylated protein 5
ALDH6A1	ENSSSCG00000002357	7	97357952	97381841	aldehyde dehydrogenase 6 family member A1
ISCA2	ENSSSCG00000002367	7	97740490	97743911	iron-sulfur cluster assembly 2
FOXN3	ENSSSCG00000002429	7	111039633	111451893	forkhead box N3
LGMN	ENSSSCG00000002452	7	114173693	114217103	legumain
DEF8	ENSSSCG00000002640	6	140897	160884	differentially expressed in FDCP 8 homolog
HSDL1	ENSSSCG00000002681	6	4479932	4501237	hydroxysteroid dehydrogenase like 1
LDHD	ENSSSCG00000002712	6	12548131	12555648	lactate dehydrogenase D
AARS1	ENSSSCG00000002723	6	13298348	13321364	alanyl-tRNA synthetase 1
PDPR	ENSSSCG00000002724	6	13187424	13230599	pyruvate dehydrogenase phosphatase regulatory subunit
ATP6V0D1	ENSSSCG00000002776	6	28090181	28131985	ATPase H+ transporting V0 subunit d1
KIFC3	ENSSSCG00000002812	6	19659987	19730359	kinesin family member C3
PLLP	ENSSSCG00000002818	6	19211761	19241228	plasmolipin
AMFR	ENSSSCG00000002822	6	29366624	29413703	autocrine motility factor receptor
PEPD	ENSSSCG00000002868	6	43177065	43290369	peptidase D
CLPTM1	ENSSSCG00000003085	6	51413602	51441816	CLPTM1 regulator of GABA type A receptor forward trafficking
TOMM40	ENSSSCG00000003089	6	51359689	51369923	translocase of outer mitochondrial membrane 40
NAPA	ENSSSCG00000003120	6	53238678	53275230	NSF attachment protein alpha
TBC1D17	ENSSSCG00000003193	6	54890019	54906605	TBC1 domain family member 17
TPRG1L	ENSSSCG00000003359	6	65150903	65154429	tumor protein p63 regulated 1 like
DNAJC11	ENSSSCG00000003384	6	67463377	67529930	DnaJ heat shock protein family (Hsp40) member C11
PARK7	ENSSSCG00000003385	6	68629214	68645520	Parkinsonism associated deglycase
FAM131C	ENSSSCG00000003470	6	75193399	75213147	family with sequence similarity 131 member C
ARHGEF10L	ENSSSCG00000003486	6	76064311	76229306	Rho guanine nucleotide exchange factor 10 like
AKR7A2	ENSSSCG00000003491	6	77754173	77761667	aldo-keto reductase family 7 member A2
DDOST	ENSSSCG00000003505	6	78885268	78895853	dolichyl-diphosphooligosaccharide--protein glycosyltransferase non-catalytic subunit
RRAGC	ENSSSCG00000003648	6	94785910	94814537	Ras related GTP binding C
EPB41L3	ENSSSCG00000003687	6	101420396	101671170	erythrocyte membrane protein band 4.1 like 3
GAREM1	ENSSSCG00000003731	6	116100370	116325331	GRB2 associated regulator of MAPK1 subtype 1
SSX2IP	ENSSSCG00000003757	6	129055501	129114217	SSX family member 2 interacting protein
MIGA1	ENSSSCG00000003770	6	135393887	135513240	mitoguardin 1
WLS	ENSSSCG00000003795	6	144242656	144555880	Wnt ligand secretion mediator
FAF1	ENSSSCG00000003877	6	161166996	161603725	Fas associated factor 1
UROD	ENSSSCG00000003922	6	166327247	166330614	uroporphyrinogen decarboxylase
HECTD3	ENSSSCG00000003923	6	166333302	166341760	HECT domain E3 ubiquitin protein ligase 3
C1orf210	ENSSSCG00000003951	6	167960094	167963587	chromosome 6 C1orf210 homolog
PEX7	ENSSSCG00000004160	1	27257008	27346515	peroxisomal biogenesis factor 7
PTPRK	ENSSSCG00000004209	1	34693367	35258701	protein tyrosine phosphatase receptor type K
FBXL4	ENSSSCG00000004347	1	65872119	65935703	F-box and leucine rich repeat protein 4
DDO	ENSSSCG00000004401	1	76390493	76417301	D-aspartate oxidase
CD164	ENSSSCG00000004414	1	75441568	75458145	CD164 molecule
NT5DC1	ENSSSCG00000004435	1	81746022	81881113	5'-nucleotidase domain containing 1
IBTK	ENSSSCG00000004460	1	83973560	84070766	inhibitor of Bruton tyrosine kinase
MYO6	ENSSSCG00000004478	1	89992866	90137734	myosin VI
FAM81A	ENSSSCG00000004586	1	112548263	112620747	family with sequence similarity 81 member A
CHP1	ENSSSCG00000004751	1	130073919	130112753	calcineurin like EF-hand protein 1
MTMR10	ENSSSCG00000004844	1	143867853	143917876	myotubularin related protein 10
CNDP2	ENSSSCG00000004870	1	149565339	149584292	carnosine dipeptidase 2
CLN6	ENSSSCG00000004957	1	166107228	166126584	CLN6 transmembrane ER protein
RPL36AL	ENSSSCG00000005006	1	179476639	179479148	ribosomal protein L36a like
DHRS7	ENSSSCG00000005083	1	189151128	189170534	dehydrogenase/reductase 7
ERMP1	ENSSSCG00000005207	1	216312627	216396325	endoplasmic reticulum metallopeptidase 1
KANK1	ENSSSCG00000005235	1	221015046	221218575	KN motif and ankyrin repeat domains 1
GBA2	ENSSSCG00000005319	1	236455240	236468210	glucosylceramidase beta 2
ALDH1B1	ENSSSCG00000005361	1	239110018	239114728	aldehyde dehydrogenase 1 family member B1
XPA	ENSSSCG00000005368	1	239532246	239568649	XPA, DNA damage recognition and repair factor
STRBP	ENSSSCG00000005582	1	264045657	264195884	spermatid perinuclear RNA binding protein
PTRH1	ENSSSCG00000005615	1	268213687	268215523	peptidyl-tRNA hydrolase 1 homolog
TBC1D13	ENSSSCG00000005660	1	269134160	269152285	TBC1 domain family member 13
POMT1	ENSSSCG00000005716	1	271432210	271451080	protein O-mannosyltransferase 1
TM2D3	ENSSSCG00000005782	1	145359326	145384212	TM2 domain containing 3
OPLAH	ENSSSCG00000005911	4	629870	639406	5-oxoprolinase, ATP-hydrolysing
NDRG1	ENSSSCG00000005944	4	8014446	8069333	N-myc downstream regulated 1
ANXA13	ENSSSCG00000005979	4	15707607	15766629	annexin A13
ZHX1	ENSSSCG00000005984	4	16106930	16126674	zinc fingers and homeoboxes 1
EBAG9	ENSSSCG00000006024	4	27986865	28013949	estrogen receptor binding site associated antigen 9
CA2	ENSSSCG00000006140	4	51193755	51211259	carbonic anhydrase 2
ARFGEF1	ENSSSCG00000006201	4	67466014	67639442	ADP ribosylation factor guanine nucleotide exchange factor 1
ATP6V1H	ENSSSCG00000006263	4	77211526	77302162	ATPase H+ transporting V1 subunit H
ATP1B1	ENSSSCG00000006296	4	81911558	81997714	ATPase Na+/K+ transporting subunit beta 1
DEDD	ENSSSCG00000006365	4	89311310	89323724	death effector domain containing
DCAF8	ENSSSCG00000006388	4	90197088	90261551	DDB1 and CUL4 associated factor 8
SLC25A44	ENSSSCG00000006494	4	93810504	93857158	solute carrier family 25 member 44
MTX1	ENSSSCG00000006523	4	94606565	94611894	metaxin 1
PHGDH	ENSSSCG00000006717	4	101408308	101478144	phosphoglycerate dehydrogenase
ATP1A1	ENSSSCG00000006740	4	104353506	104384606	ATPase Na+/K+ transporting subunit alpha 1
DPYD	ENSSSCG00000006878	4	119931458	120712462	dihydropyrimidine dehydrogenase
CNN3	ENSSSCG00000006887	4	122504433	122528348	calponin 3
SLC44A3	ENSSSCG00000006888	4	122530662	122618582	solute carrier family 44 member 3
KYAT3	ENSSSCG00000006925	4	127451516	127507760	kynurenine aminotransferase 3
PLCB1	ENSSSCG00000007056	17	17007261	17745312	phospholipase C beta 1
DZANK1	ENSSSCG00000007094	17	26651158	26719492	double zinc ribbon and ankyrin repeat domains 1
ATRN	ENSSSCG00000007153	17	32054242	32239574	attractin
SLC4A11	ENSSSCG00000007157	17	32446471	32459398	solute carrier family 4 member 11
NSFL1C	ENSSSCG00000007187	17	33869526	33892065	NSFL1 cofactor
TM9SF4	ENSSSCG00000007246	17	35765323	35822359	transmembrane 9 superfamily member 4
SCAND1	ENSSSCG00000007312	17	39244459	39245633	SCAN domain containing 1
AAR2	ENSSSCG00000007315	17	39498738	39569160	AAR2 splicing factor
VAPB	ENSSSCG00000007514	17	58594749	58644918	VAMP associated protein B and C
TMEM184A	ENSSSCG00000007560	3	1034498	1044489	transmembrane protein 184A
ABHD11	ENSSSCG00000007715	3	11000198	11003758	abhydrolase domain containing 11
TUFM	ENSSSCG00000007803	3	18521125	18524760	Tu translation elongation factor, mitochondrial
MGRN1	ENSSSCG00000007930	3	37689708	37748068	mahogunin ring finger 1
ROGDI	ENSSSCG00000007932	3	37591815	37602112	rogdi atypical leucine zipper
CDIP1	ENSSSCG00000007941	3	37815370	37844608	cell death inducing p53 target 1
HMOX2	ENSSSCG00000007942	3	37831434	37868128	heme oxygenase 2
FAM234A	ENSSSCG00000007980	3	41411787	41437205	family with sequence similarity 234 member A
PIGQ	ENSSSCG00000007992	3	41160656	41176508	phosphatidylinositol glycan anchor biosynthesis class Q
LMF1	ENSSSCG00000008009	3	40830216	40934254	lipase maturation factor 1
GNPTG	ENSSSCG00000008031	3	40512088	40534187	N-acetylglucosamine-1-phosphate transferase subunit gamma
MRPS5	ENSSSCG00000008113	3	46137509	46169826	mitochondrial ribosomal protein S5
RETSAT	ENSSSCG00000008237	3	59399688	59416685	retinol saturase
SDC1	ENSSSCG00000008601	3	117987557	118011885	syndecan 1
LPIN1	ENSSSCG00000008624	3	124940548	125074123	lipin 1
LETM1	ENSSSCG00000008675	8	898178	926607	leucine zipper and EF-hand containing transmembrane protein 1
LRPAP1	ENSSSCG00000008701	8	2125405	2145647	LDL receptor related protein associated protein 1
ACOX3	ENSSSCG00000008724	8	2716914	2775333	acyl-CoA oxidase 3, pristanoyl
FBXL5	ENSSSCG00000008740	8	10913106	10961322	F-box and leucine rich repeat protein 5
ADGRA3	ENSSSCG00000008753	8	16666603	16787256	adhesion G protein-coupled receptor A3
C4orf19	ENSSSCG00000008771	8	29013082	29103161	chromosome 8 C4orf19 homolog
RBM47	ENSSSCG00000008796	8	31508508	31810359	RNA binding motif protein 47
SLC30A9	ENSSSCG00000008801	8	33058464	33113287	solute carrier family 30 member 9
GUF1	ENSSSCG00000008807	8	35167621	35190587	GUF1 homolog, GTPase
TMEM144	ENSSSCG00000008874	8	47133721	47233982	transmembrane protein 144
NAF1	ENSSSCG00000008887	8	51968483	52012936	nuclear assembly factor 1 ribonucleoprotein
SLC4A4	ENSSSCG00000008943	8	67706880	68290496	solute carrier family 4 member 4
FRAS1	ENSSSCG00000008991	8	73502664	73958083	Fraser extracellular matrix complex subunit 1
LRBA	ENSSSCG00000009021	8	77970069	78680275	LPS responsive beige-like anchor protein
ZNF330	ENSSSCG00000009052	8	86019115	86036201	zinc finger protein 330
ENPEP	ENSSSCG00000009132	8	111748514	111858510	glutamyl aminopeptidase
ARHGAP24	ENSSSCG00000009229	8	132761689	133242298	Rho GTPase activating protein 24
GPAT3	ENSSSCG00000009233	8	134912491	134977395	glycerol-3-phosphate acyltransferase 3
CRYL1	ENSSSCG00000009268	11	845466	931649	crystallin lambda 1
COMMD6	ENSSSCG00000009464	11	47543814	47818561	COMM domain containing 6
CLDN10	ENSSSCG00000009500	11	65027732	65147242	claudin 10
AUH	ENSSSCG00000009591	14	2398462	2546320	AU RNA binding methylglutaconyl-CoA hydratase
DMTN	ENSSSCG00000009613	14	6321870	6346870	dematin actin binding protein
BMP1	ENSSSCG00000009620	14	6443912	6489064	bone morphogenetic protein 1
ELP3	ENSSSCG00000009674	14	11832134	11940069	elongator acetyltransferase complex subunit 3
MFAP3L	ENSSSCG00000009709	14	19825115	20034763	microfibril associated protein 3 like
CLCN3	ENSSSCG00000009713	14	20026929	20127155	chloride voltage-gated channel 3
ACAD10	ENSSSCG00000009836	14	32841910	32890983	acyl-CoA dehydrogenase family member 10
VSIG10	ENSSSCG00000009852	14	34557444	34607437	V-set and immunoglobulin domain containing 10
PLBD2	ENSSSCG00000009872	14	38515846	38543561	phospholipase B domain containing 2
TPCN1	ENSSSCG00000009879	14	38668138	38773186	two pore segment channel 1
AP1B1	ENSSSCG00000009978	14	46469466	46520135	adaptor related protein complex 1 subunit beta 1
TBC1D10A	ENSSSCG00000009999	14	47269091	47301554	TBC1 domain family member 10A
TCN2	ENSSSCG00000010011	14	47496323	47515965	transcobalamin 2
BCR	ENSSSCG00000010052	14	49208762	49322109	BCR activator of RhoGEF and GTPase
MTR	ENSSSCG00000010143	14	54546981	54652759	5-methyltetrahydrofolate-homocysteine methyltransferase
SLC16A9	ENSSSCG00000010210	14	63026663	63108997	solute carrier family 16 member 9
CCDC6	ENSSSCG00000010211	14	63175655	63299494	coiled-coil domain containing 6
TYSND1	ENSSSCG00000010259	14	73077172	73088800	trypsin domain containing 1
DNAJB12	ENSSSCG00000010288	14	75169082	75329718	DnaJ heat shock protein family (Hsp40) member B12
MARCHF8	ENSSSCG00000010403	14	90725583	90854826	membrane associated ring-CH-type finger 8
MINPP1	ENSSSCG00000010435	14	99574440	99628175	multiple inositol-polyphosphate phosphatase 1
TBC1D12	ENSSSCG00000010485	14	105829857	105920924	TBC1 domain family member 12
HOGA1	ENSSSCG00000010523	14	108959134	108986726	4-hydroxy-2-oxoglutarate aldolase 1
COX15	ENSSSCG00000010541	14	110875818	110894948	cytochrome c oxidase assembly homolog COX15
XPNPEP1	ENSSSCG00000010620	14	120315910	120367780	X-prolyl aminopeptidase 1
PLPP4	ENSSSCG00000010691	14	130276639	130562563	phospholipid phosphatase 4
CTBP2	ENSSSCG00000010739	14	134329941	134487755	C-terminal binding protein 2
DHX32	ENSSSCG00000010744	14	135139855	135197320	DEAH-box helicase 32 (putative)
IARS2	ENSSSCG00000010823	10	9685700	9737192	isoleucyl-tRNA synthetase 2, mitochondrial
CNTFR	ENSSSCG00000010974	10	32211764	32251504	ciliary neurotrophic factor receptor
BAMBI	ENSSSCG00000011014	10	40053354	40060323	BMP and activin membrane bound inhibitor
MINDY3	ENSSSCG00000011045	10	45980111	46062701	MINDY lysine 48 deubiquitinase 3
PFKFB3	ENSSSCG00000011133	10	64776315	64859051	6-phosphofructo-2-kinase/fructose-2,6-biphosphatase 3
GDI2	ENSSSCG00000011137	10	65160653	65230777	GDP dissociation inhibitor 2
PITRM1	ENSSSCG00000011157	10	66996924	67049946	pitrilysin metallopeptidase 1
PRXL2C	ENSSSCG00000011169	10	25428164	25446185	peroxiredoxin like 2C
MRPL3	ENSSSCG00000011179	13	984980	1024507	mitochondrial ribosomal protein L3
OXNAD1	ENSSSCG00000011197	13	3395790	3437076	oxidoreductase NAD binding domain containing 1
EIF1B	ENSSSCG00000011270	13	24574910	24577616	eukaryotic translation initiation factor 1B
CDCP1	ENSSSCG00000011298	13	28258595	28319195	CUB domain containing protein 1
PTH1R	ENSSSCG00000011326	13	29753308	29775371	parathyroid hormone 1 receptor
PLXNB1	ENSSSCG00000011346	13	31113914	31140218	plexin B1
SLC26A6	ENSSSCG00000011361	13	31317877	31330602	solute carrier family 26 member 6
P4HTM	ENSSSCG00000011368	13	31627240	31651361	prolyl 4-hydroxylase, transmembrane
SEMA3B	ENSSSCG00000011400	13	32740802	32749622	semaphorin 3B
TEX264	ENSSSCG00000011424	13	33771816	33926156	testis expressed 264, ER-phagy receptor
SLC25A26	ENSSSCG00000011498	13	47743617	47910196	solute carrier family 25 member 26
EMC3	ENSSSCG00000011562	13	66217970	66241935	ER membrane protein complex subunit 3
CHCHD4	ENSSSCG00000011604	13	70417326	70428922	coiled-coil-helix-coiled-coil-helix domain containing 4
PLS1	ENSSSCG00000011680	13	83308007	83434128	plastin 1
TRPC1	ENSSSCG00000011681	13	83436395	83498422	transient receptor potential cation channel subfamily C member 1
EIF2A	ENSSSCG00000011710	13	90761465	90804276	eukaryotic translation initiation factor 2A
MME	ENSSSCG00000011723	13	95019081	95126045	membrane metalloendopeptidase
PRKCI	ENSSSCG00000011745	13	108912758	108997929	protein kinase C iota
PCYT1A	ENSSSCG00000011845	13	133774574	133850999	Tctex1 domain containing 2
TFG	ENSSSCG00000011961	13	158288131	158326885	trafficking from ER to golgi regulator
NIT2	ENSSSCG00000011968	13	158630743	158653095	nitrilase family member 2
SMS	ENSSSCG00000012166	X	18118468	18169396	spermine synthase
PDK3	ENSSSCG00000012181	X	20436815	20602716	pyruvate dehydrogenase kinase 3
ATP6AP2	ENSSSCG00000012247	X	36271223	36304183	ATPase H+ transporting accessory protein 2
MAGED1	ENSSSCG00000012318	X	45282056	45329278	MAGE family member D1
MAGEH1	ENSSSCG00000012350	X	48080536	48081962	MAGE family member H1
PDZD11	ENSSSCG00000012378	X	56311611	56319363	PDZ domain containing 11
BEX1	ENSSSCG00000012525	X	84222954	84224613	brain expressed, X-linked 1
BEX3	ENSSSCG00000012528	X	84300645	84302119	brain expressed X-linked 3
MORF4L2	ENSSSCG00000012534	X	84552705	84569030	mortality factor 4 like 2
PWWP3B	ENSSSCG00000012548	X	86785325	86814629	PWWP domain containing 3B
RNF128	ENSSSCG00000012551	X	87111963	87211605	ring finger protein 128
SLC25A5	ENSSSCG00000012623	X	97919290	97922245	solute carrier family 25 member 5
KLHL13	ENSSSCG00000012637	X	96544092	96744764	kelch like family member 13
SMARCA1	ENSSSCG00000012649	X	106039969	106116139	SWI/SNF related, matrix associated, actin dependent regulator of chromatin, subfamily a, member 1
XPNPEP2	ENSSSCG00000012651	X	106333825	106363641	X-prolyl aminopeptidase 2
ZDHHC9	ENSSSCG00000012653	X	106401244	106436014	zinc finger DHHC-type palmitoyltransferase 9
GPC4	ENSSSCG00000012679	X	109306368	109421785	glypican 4
MTM1	ENSSSCG00000012742	X	122286916	122379299	myotubularin 1
SLC6A8	ENSSSCG00000012771	X	124294856	124453249	solute carrier family 6 member 8
NAA10	ENSSSCG00000012791	X	124657671	124667052	N-alpha-acetyltransferase 10, NatA catalytic subunit
RENBP	ENSSSCG00000012792	X	124657675	124672235	renin binding protein
EPS8L2	ENSSSCG00000012848	2	433649	452630	EPS8 like 2
DEAF1	ENSSSCG00000012850	2	404532	427542	DEAF1 transcription factor
NADSYN1	ENSSSCG00000012859	2	2334793	2372355	NAD synthetase 1
CPT1A	ENSSSCG00000012880	2	4233099	4293984	carnitine palmitoyltransferase 1A
PC	ENSSSCG00000012926	2	5518430	5587797	pyruvate carboxylase
CST6	ENSSSCG00000012960	2	6323737	6325477	cystatin E/M
MRPL49	ENSSSCG00000013001	2	7058088	7071812	mitochondrial ribosomal protein L49
COX8A	ENSSSCG00000013046	2	8101614	8103298	cytochrome c oxidase subunit 8A
ASRGL1	ENSSSCG00000013065	2	9328269	9353340	asparaginase and isoaspartyl peptidase 1
DDB1	ENSSSCG00000013094	2	10171499	10201602	damage specific DNA binding protein 1
TMX2	ENSSSCG00000013176	2	13230468	13241113	thioredoxin related transmembrane protein 2
PRR5L	ENSSSCG00000013292	2	24646867	24812610	proline rich 5 like
APIP	ENSSSCG00000013299	2	26095038	26115464	APAF1 interacting protein
MPPED2	ENSSSCG00000013327	2	30040337	30288102	metallophosphoesterase domain containing 2
PLEKHA7	ENSSSCG00000013382	2	42081530	42311547	pleckstrin homology domain containing A7
ADM	ENSSSCG00000013408	2	49229223	49231866	adrenomedullin
SLC25A23	ENSSSCG00000013550	2	72625531	72641796	solute carrier family 25 member 23
INSR	ENSSSCG00000013566	2	71797204	71936139	insulin receptor
EVI5L	ENSSSCG00000013585	2	71332649	71365837	ecotropic viral integration site 5 like
TIMM44	ENSSSCG00000013591	2	71271796	71290546	translocase of inner mitochondrial membrane 44
IBA57	ENSSSCG00000013988	2	51276335	51293544	iron-sulfur cluster assembly factor IBA57
KIAA1191	ENSSSCG00000014060	2	81520408	81539621	KIAA1191
SIMC1	ENSSSCG00000014062	2	81539712	81613703	SUMO interacting motifs containing 1
SFXN1	ENSSSCG00000014063	2	82025815	82057564	sideroflexin 1
RFESD	ENSSSCG00000014141	2	102243808	102254278	Rieske Fe-S domain containing
YTHDC2	ENSSSCG00000014211	2	117871336	118104508	YTH domain containing 2
GDF9	ENSSSCG00000014288	2	135180104	135186389	growth differentiation factor 9
HARS2	ENSSSCG00000014376	2	142401293	142419358	histidyl-tRNA synthetase 2, mitochondrial
PPFIBP2	ENSSSCG00000014598	9	1987819	2141435	PPFIA binding protein 2
PAK1	ENSSSCG00000014878	9	11830093	12113670	p21 (RAC1) activated kinase 1
AQP11	ENSSSCG00000014880	9	12065546	12078401	aquaporin 11
NOX4	ENSSSCG00000014927	9	22624195	22776554	NADPH oxidase 4
ENDOD1	ENSSSCG00000014965	9	27134056	27164731	endonuclease domain containing 1
SIAE	ENSSSCG00000015196	9	51879220	51918827	sialic acid acetylesterase
APLP2	ENSSSCG00000015244	9	56798827	56872643	amyloid beta precursor like protein 2
SNX19	ENSSSCG00000015252	9	57509191	57558323	sorting nexin 19
FMO4	ENSSSCG00000015266	9	63908867	63934983	flavin containing dimethylaniline monoxygenase 4
PLEKHA6	ENSSSCG00000015281	9	64863860	65027293	pleckstrin homology domain containing A6
SCIN	ENSSSCG00000015353	9	82103087	82363745	scinderin
LAMB1	ENSSSCG00000015444	9	107671152	107772269	laminin subunit beta 1
FAM20B	ENSSSCG00000015524	9	120809964	120854961	FAM20B glycosaminoglycan xylosylkinase
PFKFB2	ENSSSCG00000015660	9	67680507	67709522	6-phosphofructo-2-kinase/fructose-2,6-biphosphatase 2
MGAT5	ENSSSCG00000015701	15	17544806	17918944	alpha-1,6-mannosylglycoprotein 6-beta-N-acetylglucosaminyltransferase
SLC35F5	ENSSSCG00000015709	15	19919999	19971710	solute carrier family 35 member F5
TLR3	ENSSSCG00000015801	15	46966040	47058734	toll like receptor 3
GSR	ENSSSCG00000015844	15	54382567	54433989	glutathione-disulfide reductase
PKP4	ENSSSCG00000015878	15	65430309	65680889	plakophilin 4
GORASP2	ENSSSCG00000015943	15	77048136	77130621	golgi reassembly stacking protein 2
ITGA6	ENSSSCG00000015955	15	78504078	78591779	integrin subunit alpha 6
ITGAV	ENSSSCG00000016027	15	91604676	91711840	integrin subunit alpha V
PLCL1	ENSSSCG00000016083	15	101623818	101957516	phospholipase C like 1
ALS2	ENSSSCG00000016109	15	105328718	105401108	alsin Rho guanine nucleotide exchange factor ALS2
RETREG2	ENSSSCG00000016207	15	121212881	121218815	reticulophagy regulator family member 2
ABCB6	ENSSSCG00000016210	15	121246186	121254332	ATP binding cassette subfamily B member 6 (Langereis blood group)
GLB1L	ENSSSCG00000016213	15	121271847	121285091	galactosidase beta 1 like
DNAJB2	ENSSSCG00000016217	15	121319941	121341462	DnaJ heat shock protein family (Hsp40) member B2
USP40	ENSSSCG00000016306	15	133870834	133952863	ubiquitin specific peptidase 40
AGAP1	ENSSSCG00000016317	15	135441906	135993311	ArfGAP with GTPase domain, ankyrin repeat and PH domain 1
STK25	ENSSSCG00000016372	15	140144334	140154366	serine/threonine kinase 25
GALNT11	ENSSSCG00000016430	18	5289917	5348058	polypeptide N-acetylgalactosaminyltransferase 11
AHCYL2	ENSSSCG00000016568	18	19260226	19441928	adenosylhomocysteinase like 2
TSPAN33	ENSSSCG00000016570	18	19491332	19514361	tetraspanin 33
ARF5	ENSSSCG00000016593	18	20695476	20698726	ADP ribosylation factor 5
WASL	ENSSSCG00000016604	18	23722188	23789506	WASP like actin nucleation promoting factor
CTTNBP2	ENSSSCG00000016625	18	28130241	28573163	cortactin binding protein 2
IMMP2L	ENSSSCG00000016650	18	34006688	34906268	inner mitochondrial membrane peptidase subunit 2
LMBRD2	ENSSSCG00000016834	16	21402113	21462909	LMBR1 domain containing 2
DAB2	ENSSSCG00000016857	16	24514722	24776903	DAB adaptor protein 2
MCCC2	ENSSSCG00000016971	16	47917291	47996540	methylcrotonoyl-CoA carboxylase 2
CPEB4	ENSSSCG00000016981	16	50426816	50499065	cytoplasmic polyadenylation element binding protein 4
CDK3	ENSSSCG00000017194	12	5424166	5451121	cyclin dependent kinase 3
CDR2L	ENSSSCG00000017218	12	6270574	6282422	cerebellar degeneration related protein 2 like
SLC9A3R1	ENSSSCG00000017232	12	6466120	6493428	SLC9A3 regulator 1
TTYH2	ENSSSCG00000017238	12	6838424	6881628	tweety family member 2
SLC16A6	ENSSSCG00000017262	12	11857954	11875315	solute carrier family 16 member 6
TEX2	ENSSSCG00000017278	12	14764508	14869217	testis expressed 2
MAPT	ENSSSCG00000017311	12	17095587	17211368	microtubule associated protein tau
DCAKD	ENSSSCG00000017340	12	18203890	18365138	dephospho-CoA kinase domain containing
ARL4D	ENSSSCG00000017380	12	19648207	19651312	ADP ribosylation factor like GTPase 4D
GRB7	ENSSSCG00000017495	12	22574584	22584760	growth factor receptor bound protein 7
ERBB2	ENSSSCG00000017497	12	22590725	22621351	erb-b2 receptor tyrosine kinase 2
PPP1R1B	ENSSSCG00000017498	12	22654924	22690953	protein phosphatase 1 regulatory inhibitor subunit 1B
MRPL10	ENSSSCG00000017519	12	24071585	24083057	mitochondrial ribosomal protein L10
SCRN2	ENSSSCG00000017521	12	24090685	24095130	secernin 2
UTP18	ENSSSCG00000017593	12	27526175	27565169	UTP18 small subunit processome component
MTMR4	ENSSSCG00000017642	12	34745236	34771233	myotubularin related protein 4
ERAL1	ENSSSCG00000017776	12	45083003	45088673	Era like 12S mitochondrial rRNA chaperone 1
ABHD15	ENSSSCG00000017789	12	45742540	45761950	abhydrolase domain containing 15
ASPA	ENSSSCG00000017861	12	49610519	49641905	aspartoacylase
SAT2	ENSSSCG00000017952	12	52911723	52913363	spermidine/spermine N1-acetyltransferase family member 2
MAP3K15	ENSSSCG00000020735	X	15715991	15867120	mitogen-activated protein kinase kinase kinase 15
PPME1	ENSSSCG00000020856	9	8513141	8605270	protein phosphatase methylesterase 1
SYNGR1	ENSSSCG00000020873	5	8870644	8902297	synaptogyrin 1
PCGF6	ENSSSCG00000020954	14	114249820	114287434	polycomb group ring finger 6
DYNLL2	ENSSSCG00000020962	12	34349294	34356472	dynein light chain LC8-type 2
RCBTB1	ENSSSCG00000021060	11	18040110	18197751	RCC1 and BTB domain containing protein 1
NAA60	ENSSSCG00000021065	3	38755420	38782056	N-alpha-acetyltransferase 60, NatF catalytic subunit
OSBPL9	ENSSSCG00000021292	6	160388416	160566370	oxysterol binding protein like 9
SGK1	ENSSSCG00000021443	1	29625781	29753607	serum/glucocorticoid regulated kinase 1
LAD1	ENSSSCG00000021624	10	23766872	23778654	ladinin 1
KLF9	ENSSSCG00000021646	1	223720445	223748226	Kruppel like factor 9
WBP2	ENSSSCG00000021672	12	5565136	5574586	WW domain binding protein 2
MXRA8	ENSSSCG00000021880	6	63630937	63635457	matrix remodeling associated 8
DDC	ENSSSCG00000022009	9	136495891	136571197	Sus scrofa dopa decarboxylase (DDC), mRNA.
NUMB	ENSSSCG00000022178	7	96624260	96799975	NUMB endocytic adaptor protein
CISD3	ENSSSCG00000022187	12	23376003	23392268	CDGSH iron sulfur domain 3
MTX2	ENSSSCG00000022222	15	82061406	82153980	metaxin 2
BDH2	ENSSSCG00000022282	8	117969998	117995215	3-hydroxybutyrate dehydrogenase 2
POLR2H	ENSSSCG00000022507	13	122249909	122256195	RNA polymerase II subunit H
BEX4	ENSSSCG00000022635	X	84147183	84149092	brain expressed X-linked 4
DNAJA3	ENSSSCG00000022874	3	37883238	37919224	DnaJ heat shock protein family (Hsp40) member A3
PTER	ENSSSCG00000022953	10	45361713	45440215	phosphotriesterase related
TPP1	ENSSSCG00000023080	9	3135642	3143408	tripeptidyl peptidase 1
NET1	ENSSSCG00000023105	10	65426516	65459754	neuroepithelial cell transforming 1
CA4	ENSSSCG00000023186	12	37962943	37972509	carbonic anhydrase 4
VAV3	ENSSSCG00000023187	4	111824896	112202825	vav guanine nucleotide exchange factor 3
MAN1C1	ENSSSCG00000023235	6	83089072	83228779	mannosidase alpha class 1C member 1
SH3YL1	ENSSSCG00000023273	3	132684925	132730999	SH3 and SYLF domain containing 1
ISCU	ENSSSCG00000023380	14	42215608	42222711	iron-sulfur cluster assembly enzyme
PPM1L	ENSSSCG00000023434	13	100443210	100756054	protein phosphatase, Mg2+/Mn2+ dependent 1L
SERINC2	ENSSSCG00000023585	6	87992987	88017130	serine incorporator 2
PDHA1	ENSSSCG00000023643	X	15700050	15718904	pyruvate dehydrogenase E1 subunit alpha 1
SLC31A2	ENSSSCG00000023714	1	253794913	253805282	solute carrier family 31 member 2
FAIM	ENSSSCG00000023814	13	79397319	79411913	Fas apoptotic inhibitory molecule
CPPED1	ENSSSCG00000024206	3	30362643	30489143	calcineurin like phosphoesterase domain containing 1
ARHGEF16	ENSSSCG00000024223	6	65026521	65048512	Rho guanine nucleotide exchange factor 16
CCDC91	ENSSSCG00000024232	5	45138035	45525650	coiled-coil domain containing 91
TMEM254	ENSSSCG00000024300	14	81931301	81940401	transmembrane protein 254
C12orf43	ENSSSCG00000024329	14	40885524	40899039	chromosome 14 C12orf43 homolog
NOCT	ENSSSCG00000024596	8	87885412	87909655	nocturnin
SPART	ENSSSCG00000024635	11	12313210	12365426	spartin
MICU2	ENSSSCG00000024667	11	1421169	1500402	mitochondrial calcium uptake 2
THUMPD1	ENSSSCG00000024748	3	25286018	25330029	THUMP domain containing 1
SPG7	ENSSSCG00000024756	6	414930	439212	SPG7 matrix AAA peptidase subunit, paraplegin
ATXN10	ENSSSCG00000024864	5	3637076	3798230	ataxin 10
PGGHG	ENSSSCG00000025023	2	99254	105655	protein-glucosylgalactosylhydroxylysine glucosidase
TRAF3IP1	ENSSSCG00000025228	15	137863609	137912477	TRAF3 interacting protein 1
BBS2	ENSSSCG00000025417	6	18542383	18575524	Bardet-Biedl syndrome 2
KCNK5	ENSSSCG00000025423	7	34617956	34656697	potassium two pore domain channel subfamily K member 5
NUDT13	ENSSSCG00000025492	14	75918171	75958183	nudix hydrolase 13
VASN	ENSSSCG00000025561	3	37961425	37972115	vasorin
GAS2L1	ENSSSCG00000025564	14	46449787	46455276	growth arrest specific 2 like 1
COBLL1	ENSSSCG00000025598	15	71343750	71498401	cordon-bleu WH2 repeat protein like 1
GFM1	ENSSSCG00000025651	13	98357814	98458525	G elongation factor mitochondrial 1
SFRP1	ENSSSCG00000025822	17	10436426	10489748	secreted frizzled related protein 1
RAB29	ENSSSCG00000026269	9	66445843	66483838	RAB29, member RAS oncogene family
SLC23A1	ENSSSCG00000026423	2	141258323	141276442	solute carrier family 23 member 1
CARHSP1	ENSSSCG00000026710	3	33825764	33847938	calcium regulated heat stable protein 1
FARP1	ENSSSCG00000026863	11	67144103	67457548	FERM, ARH/RhoGEF and pleckstrin domain protein 1
GMPR2	ENSSSCG00000026947	7	75060676	75069772	guanosine monophosphate reductase 2
CYP4F8	ENSSSCG00000027013	2	61889495	61917929	cytochrome P450 4F6-like
FOLH1B	ENSSSCG00000027093	9	22903973	22963471	folate hydrolase 1B
PDK2	ENSSSCG00000027198	12	26274606	26301880	pyruvate dehydrogenase kinase 2
PARD6B	ENSSSCG00000027206	17	52156340	52213843	par-6 family cell polarity regulator beta
DGKQ	ENSSSCG00000027286	8	313327	325095	diacylglycerol kinase theta
STAU1	ENSSSCG00000027444	17	50804962	50869225	staufen double-stranded RNA binding protein 1
TRIP6	ENSSSCG00000027486	3	8712126	8716873	thyroid hormone receptor interactor 6
IER3	ENSSSCG00000027607	7	23265562	23267042	immediate early response 3
DMXL1	ENSSSCG00000027857	2	123003086	123141061	Dmx like 1
TMEM9	ENSSSCG00000027928	10	23586488	23610716	transmembrane protein 9
MRPL50	ENSSSCG00000027974	1	243100370	243107460	mitochondrial ribosomal protein L50
ARHGEF28	ENSSSCG00000028317	2	82761355	83102123	Rho guanine nucleotide exchange factor 28
RHOBTB1	ENSSSCG00000028327	14	64326453	64465281	Rho related BTB domain containing 1
ELAC2	ENSSSCG00000028465	12	57206864	57238444	elaC ribonuclease Z 2
LARP4	ENSSSCG00000028516	5	16177243	16353548	La ribonucleoprotein 4
SLC39A9	ENSSSCG00000028600	7	93084341	93143168	solute carrier family 39 member 9
BCAR1	ENSSSCG00000028878	6	12367758	12404822	BCAR1 scaffold protein, Cas family member
POMGNT1	ENSSSCG00000029145	6	165212833	165222409	protein O-linked mannose N-acetylglucosaminyltransferase 1 (beta 1,2-)
AKR1A1	ENSSSCG00000029256	6	165811246	165824896	aldo-keto reductase family 1 member A1
PPARGC1A	ENSSSCG00000029275	8	17841844	17961909	PPARG coactivator 1 alpha
MFSD11	ENSSSCG00000029343	12	4774678	4801456	major facilitator superfamily domain containing 11
SESN2	ENSSSCG00000029438	6	85324228	85348044	sestrin 2
CIAPIN1	ENSSSCG00000029519	6	19356069	19373041	cytokine induced apoptosis inhibitor 1
SEC62	ENSSSCG00000029608	13	108660450	108691597	SEC62 homolog, preprotein translocation factor
BMPR1B	ENSSSCG00000029621	8	124536648	124841530	bone morphogenetic protein receptor type 1B
PEX1	ENSSSCG00000029967	9	72385263	72444616	peroxisomal biogenesis factor 1
HS1BP3	ENSSSCG00000030115	3	117609033	117648383	HCLS1 binding protein 3
C15orf40	ENSSSCG00000030131	7	51929372	51949376	chromosome 7 C15orf40 homolog
SLC25A39	ENSSSCG00000030167	12	18914434	18919759	solute carrier family 25 member 39
PFN2	ENSSSCG00000030260	13	90177540	90183742	profilin 2
SLC15A2	ENSSSCG00000030305	13	138595954	138681573	solute carrier family 15 member 2
SLC19A1	ENSSSCG00000030696	13	207986098	208007675	solute carrier family 19 member 1
FGFR3	ENSSSCG00000030827	8	879151	895912	fibroblast growth factor receptor 3
FAM149A	ENSSSCG00000015802	15	46995180	47038190	family with sequence similarity 149 member A
PSEN2	ENSSSCG00000010860	10	14532550	14561858	presenilin 2
SYTL2	ENSSSCG00000014909	9	19617291	19734636	synaptotagmin like 2

## Sheet: Supplementary table S1-6
Gene_Name	Ensembl_ID	Chromosome	Start	End	Full_Name
FBLN1	ENSSSCG00000000010	5	3839501	3927183	fibulin 1
CYB5R3	ENSSSCG00000000038	5	6146279	6170202	NADH-cytochrome b5 reductase 3-like
KDELR3	ENSSSCG00000000105	5	9505206	9515722	KDEL endoplasmic reticulum protein retention receptor 3
TMEM184B	ENSSSCG00000000108	5	9633554	9682115	transmembrane protein 184B
TNS2	ENSSSCG00000000263	5	18299916	18320784	tensin 2
RBMS2	ENSSSCG00000000402	5	21819861	21932609	RNA binding motif single stranded interacting protein 2
LYZ	ENSSSCG00000000492	5	33525744	33618242	lysozyme
PTPRB	ENSSSCG00000000504	5	34660029	34794321	protein tyrosine phosphatase receptor type B
PHLDA1	ENSSSCG00000000521	5	39314595	39315761	pleckstrin homology like domain family A member 1
LRP6	ENSSSCG00000000625	5	60149028	60314689	LDL receptor related protein 6
LTBR	ENSSSCG00000000706	5	64270310	64287523	lymphotoxin beta receptor
VWF	ENSSSCG00000000712	5	64519186	65002098	von Willebrand factor
SLC38A2	ENSSSCG00000000808	5	77113493	77127650	solute carrier family 38 member 2
CARMIL1	ENSSSCG00000001100	7	20036739	20353431	capping protein regulator and myosin 1 linker 1
COL21A1	ENSSSCG00000001500	7	29415089	29609037	collagen type XXI alpha 1 chain
PI16	ENSSSCG00000001570	7	32600759	32614965	peptidase inhibitor 16
FOXP4	ENSSSCG00000001619	7	36754754	36793527	forkhead box P4
VEGFA	ENSSSCG00000001695	7	38746052	38761038	vascular endothelial growth factor A
ADGRF5	ENSSSCG00000001725	7	41640258	41769286	adhesion G protein-coupled receptor F5
LOXL1	ENSSSCG00000001914	7	59481412	59505149	lysyl oxidase like 1
CD276	ENSSSCG00000001917	7	59629638	59733778	CD276 molecule
MBIP	ENSSSCG00000001946	7	63659270	63687555	MAP3K12 binding inhibitory protein 1
STXBP6	ENSSSCG00000001977	7	74294948	74552433	syntaxin binding protein 6
ABHD4	ENSSSCG00000002051	7	76397028	76431809	abhydrolase domain containing 4, N-acyl phospholipase B
RAB15	ENSSSCG00000002280	7	89015042	89039484	RAB15, member RAS oncogene family
NPC2	ENSSSCG00000002366	7	97730514	97740331	NPC intracellular cholesterol transporter 2
FOS	ENSSSCG00000002383	7	98449349	98455554	Fos proto-oncogene, AP-1 transcription factor subunit
PTPN21	ENSSSCG00000002425	7	110373528	110453813	protein tyrosine phosphatase non-receptor type 21
FBXO9	ENSSSCG00000002629	7	46723593	46761484	F-box protein 9
ZCCHC14	ENSSSCG00000002656	6	1849979	1918719	zinc finger CCHC-type containing 14
CRISPLD2	ENSSSCG00000002669	6	3881725	3944580	cysteine rich secretory protein LCCL domain containing 2
NQO1	ENSSSCG00000002754	6	17292769	17302590	NAD(P)H quinone dehydrogenase 1
RIPOR1	ENSSSCG00000002774	6	28132115	28183788	RHO family interacting cell polarization regulator 1
HSF4	ENSSSCG00000002792	6	27808652	27813404	heat shock factor protein 4
MMP15	ENSSSCG00000002806	6	19890884	19918244	matrix metallopeptidase 15
MMP2	ENSSSCG00000002829	6	30058594	30086982	matrix metallopeptidase 2
PPP1R15A	ENSSSCG00000003155	6	54172050	54175465	protein phosphatase 1 regulatory subunit 15A
PRRG2	ENSSSCG00000003161	6	54612864	54644318	proline rich and Gla domain 2
ASPDH	ENSSSCG00000003217	6	55325451	55343745	aspartate dehydrogenase domain containing
MMP23B	ENSSSCG00000003351	6	63801965	63805046	matrix metallopeptidase 23
PEX14	ENSSSCG00000003405	6	70737905	70872074	peroxisomal biogenesis factor 14
EPHA2	ENSSSCG00000003471	6	75251467	75279314	EPH receptor A2
MFAP2	ENSSSCG00000003479	6	75607513	75615641	microfibril associated protein 2
ECE1	ENSSSCG00000003513	6	79408328	79466106	endothelin converting enzyme 1
LUZP1	ENSSSCG00000003532	6	80973263	81073803	leucine zipper protein 1
COL16A1	ENSSSCG00000003603	6	88177831	88242747	collagen type XVI alpha 1 chain
MACF1	ENSSSCG00000003654	6	94960457	95317145	microtubule actin crosslinking factor 1
EMILIN2	ENSSSCG00000003694	6	103730622	103786929	elastin microfibril interfacer 2
ADGRL2	ENSSSCG00000003761	6	131727083	132366088	adhesion G protein-coupled receptor L2
ADGRL4	ENSSSCG00000003762	6	134362901	134462694	adhesion G protein-coupled receptor L4
PDE4B	ENSSSCG00000003805	6	146166681	146720127	phosphodiesterase 4B
AFDN	ENSSSCG00000004018	1	1569655	1698776	afadin, adherens junction formation factor
LRP11	ENSSSCG00000004101	1	16139496	16198969	LDL receptor related protein 11
PHACTR2	ENSSSCG00000004132	1	21441492	21723790	phosphatase and actin regulator 2
CITED2	ENSSSCG00000004142	1	25155664	25160279	Cbp/p300 interacting transactivator with Glu/Asp rich carboxy-terminal domain 2
CCN2	ENSSSCG00000004192	1	31673798	31677696	cellular communication network factor 2
FHL5	ENSSSCG00000004340	1	63705936	63754067	four and a half LIM domains 5
TRAF3IP2	ENSSSCG00000004420	1	77480926	77541210	TRAF3 interacting protein 2
LAMA4	ENSSSCG00000004425	1	78071446	78224365	laminin subunit alpha 4
TENT5A	ENSSSCG00000004464	1	84545201	84552135	terminal nucleotidyltransferase 5A
COL12A1	ENSSSCG00000004484	1	90744429	90875118	collagen type XII alpha 1 chain
CTIF	ENSSSCG00000004506	1	98133342	98456433	cap binding complex dependent translation initiation factor
SMAD7	ENSSSCG00000004507	1	98510229	98542382	SMAD family member 7
FBN1	ENSSSCG00000004658	1	123102009	123359649	fibrillin 1
TJP1	ENSSSCG00000004854	1	144930368	145195836	tight junction protein 1
SMAD6	ENSSSCG00000004948	1	164657086	164735083	SMAD family member 6
SMAD3	ENSSSCG00000004952	1	164998083	165124454	SMAD family member 3
UACA	ENSSSCG00000004973	1	168350557	168530087	uveal autoantigen with coiled-coil domains and ankyrin repeats
FERMT2	ENSSSCG00000005041	1	182519681	182606869	fermitin family member 2
BMP4	ENSSSCG00000005045	1	183416134	183792417	bone morphogenetic protein 4
LGALS3	ENSSSCG00000005055	1	184478710	184497951	galectin 3
TEK	ENSSSCG00000005122	1	195937394	196051957	TEK receptor tyrosine kinase
RUSC2	ENSSSCG00000005308	1	236265973	236322958	RUN and SH3 domain containing 2
NPR2	ENSSSCG00000005322	1	236508998	236529154	natriuretic peptide receptor 2
SLC44A1	ENSSSCG00000005425	1	246548497	246760515	solute carrier family 44 member 1
KLF4	ENSSSCG00000005437	1	248604820	248609574	Kruppel like factor 4
DAB2IP	ENSSSCG00000005524	1	261659660	261859830	DAB2 interacting protein
ANGPTL2	ENSSSCG00000005608	1	267639636	267672923	angiopoietin like 2
NIBAN2	ENSSSCG00000005614	1	268010297	268065930	niban apoptosis regulator 2
ENG	ENSSSCG00000005625	1	268306120	268343827	endoglin
SPTAN1	ENSSSCG00000005654	1	268936025	269002261	spectrin alpha, non-erythrocytic 1
RAPGEF1	ENSSSCG00000005719	1	271494248	271600879	Rap guanine nucleotide exchange factor 1
BRD3	ENSSSCG00000005749	1	273502320	273534361	bromodomain containing 3
COL5A1	ENSSSCG00000005751	1	273971971	274085426	collagen type V alpha 1 chain
COL14A1	ENSSSCG00000005997	4	18690197	19060783	collagen type XIV alpha 1 chain
MAL2	ENSSSCG00000006003	4	19593536	19715182	mal, T cell differentiation protein 2
ANGPT1	ENSSSCG00000006035	4	29933135	30233960	angiopoietin 1
MATN2	ENSSSCG00000006082	4	38743977	38915088	matrilin 2
GEM	ENSSSCG00000006105	4	42249479	42471937	GTP binding protein overexpressed in skeletal muscle
DDR2	ENSSSCG00000006338	4	87756168	87911375	discoidin domain receptor tyrosine kinase 2
LMNA	ENSSSCG00000006496	4	93899026	93949398	lamin A/C
SLC39A1	ENSSSCG00000006561	4	95728999	95733824	solute carrier family 39 member 1
NPR1	ENSSSCG00000006572	4	95957228	95973430	natriuretic peptide receptor 1
S100A14	ENSSSCG00000006582	4	96027639	96029869	S100 calcium binding protein A14
MINDY1	ENSSSCG00000006642	4	98218742	98234335	MINDY lysine 48 deubiquitinase 1
OTUD7B	ENSSSCG00000006663	4	99054424	99114162	OTU deubiquitinase 7B
GJA5	ENSSSCG00000006696	4	99854392	99871288	gap junction protein alpha 5
PTGFRN	ENSSSCG00000006735	4	103745181	103793138	prostaglandin F2 receptor inhibitor
IGSF3	ENSSSCG00000006737	4	103994463	104167173	immunoglobulin superfamily member 3
MAGI3	ENSSSCG00000006767	4	106881916	107345598	membrane associated guanylate kinase, WW and PDZ domain containing 3
ARHGAP29	ENSSSCG00000006889	4	123085922	123158928	Rho GTPase activating protein 29
CCN1	ENSSSCG00000006940	4	130392404	130395150	cellular communication network factor 1
ASAH1	ENSSSCG00000006995	17	5712056	5758830	N-acylsphingosine amidohydrolase 1
FAT1	ENSSSCG00000007000	17	8448760	8580715	FAT atypical cadherin 1
ISM1	ENSSSCG00000007073	17	21948370	22037023	isthmin 1
FLRT3	ENSSSCG00000007079	17	22940492	22954424	fibronectin leucine rich transmembrane protein 3
CD93	ENSSSCG00000007116	17	30233933	30239692	CD93 molecule
HSPA12B	ENSSSCG00000007147	17	31953129	31977755	heat shock protein family A (Hsp70) member 12B
GGT7	ENSSSCG00000007285	17	38231076	38255880	gamma-glutamyltransferase 7
B4GALT5	ENSSSCG00000007465	17	51259786	51356803	beta-1,4-galactosyltransferase 5
SUN1	ENSSSCG00000007544	3	486020	532979	Sad1 and UNC84 domain containing 1
CUX1	ENSSSCG00000007681	3	9317114	9669998	cut like homeobox 1
HIP1	ENSSSCG00000007700	3	10524080	10573447	huntingtin interacting protein 1
PPL	ENSSSCG00000007927	3	37460502	37511876	periplakin
RHBDF1	ENSSSCG00000007968	3	41560915	41570417	rhomboid 5 homolog 1
TMEM204	ENSSSCG00000008021	3	40342959	40355726	transmembrane protein 204
SLC9A3R2	ENSSSCG00000008038	3	39942366	39952825	SLC9A3 regulator 2
PKD1	ENSSSCG00000008041	3	39849609	39899455	polycystin 1, transient receptor potential channel interacting
ACTR1B	ENSSSCG00000008194	3	56610304	56620164	actin related protein 1B
ATOH8	ENSSSCG00000008230	3	58964541	59001146	atonal bHLH transcription factor 8
CAPG	ENSSSCG00000008239	3	59335465	59366846	capping actin protein, gelsolin like
GFPT1	ENSSSCG00000008339	3	72983188	73085319	glutamine--fructose-6-phosphate transaminase 1
EPAS1	ENSSSCG00000008443	3	94165815	94254079	endothelial PAS domain protein 1
SLIT2	ENSSSCG00000008749	8	14756619	15149510	slit guidance ligand 2
LIMCH1	ENSSSCG00000008799	8	32433030	32792546	LIM and calponin homology domains 1
KDR	ENSSSCG00000008844	8	41809116	41856339	kinase insert domain receptor
CPE	ENSSSCG00000008854	8	43503667	43695628	carboxypeptidase E
SMAD1	ENSSSCG00000009040	8	82908527	82968994	SMAD family member 1
SPRY1	ENSSSCG00000009083	8	100450247	100863446	sprouty RTK signaling antagonist 1
SPARCL1	ENSSSCG00000009222	8	131387413	131431421	SPARC like 1
FLT1	ENSSSCG00000009320	11	5620700	5795264	fms related receptor tyrosine kinase 1
TRIM13	ENSSSCG00000009389	11	17792467	17849732	tripartite motif containing 13
RGCC	ENSSSCG00000009434	11	25478877	25496519	regulator of cell cycle
KCTD12	ENSSSCG00000009468	11	48943477	49031093	potassium channel tetramerization domain containing 12
EDNRB	ENSSSCG00000009477	11	50072554	50102884	endothelin receptor type B
COL4A2	ENSSSCG00000009545	11	76997516	77161615	collagen type IV alpha 2 chain
KCTD9	ENSSSCG00000009652	14	9455053	9517675	potassium channel tetramerization domain containing 9
ADGRD1	ENSSSCG00000009745	14	24059019	24241176	adhesion G protein-coupled receptor D1
TCTN2	ENSSSCG00000009768	14	29297881	29332720	tectonic family member 2
TBX3	ENSSSCG00000009865	14	37582822	37596767	T-box transcription factor 3
DYNLL1	ENSSSCG00000009904	14	40455985	40459105	dynein light chain LC8-type 1
KREMEN1	ENSSSCG00000009972	14	46254328	46348693	kringle containing transmembrane protein 1
SCARF2	ENSSSCG00000010109	14	50813127	50825893	scavenger receptor class F member 2
UNC5B	ENSSSCG00000010276	14	74120050	74205273	unc-5 netrin receptor B
SPOCK2	ENSSSCG00000010283	14	74938179	74968388	SPARC (osteonectin), cwcv and kazal like domains proteoglycan 2
PLAU	ENSSSCG00000010312	14	76629299	76635172	plasminogen activator, urokinase
VCL	ENSSSCG00000010313	14	76700168	76811875	vinculin
PLAC9	ENSSSCG00000010332	14	81889283	81901817	placenta associated 9
VSTM4	ENSSSCG00000010385	14	89607608	89739272	V-set and transmembrane domain containing 4
ALOX5	ENSSSCG00000010404	14	90858975	90907094	arachidonate 5-lipoxygenase
CALHM2	ENSSSCG00000010600	14	114380371	114385698	calcium homeostasis modulator protein 2
FGFR2	ENSSSCG00000010698	14	131181710	131579703	fibroblast growth factor receptor 2
HTRA1	ENSSSCG00000010703	14	132043006	132103595	HtrA serine peptidase 1
SAMD4B	ENSSSCG00000010706	6	48002712	48046561	sterile alpha motif domain containing 4B
FAM53B	ENSSSCG00000010732	14	134002216	134154604	family with sequence similarity 53 member B
TGFB2	ENSSSCG00000010816	10	8305424	8405771	transforming growth factor beta 2
AIDA	ENSSSCG00000010835	10	11428396	11466645	axin interactor, dorsalization associated
TP53BP2	ENSSSCG00000010894	10	19823933	19889869	tumor protein p53 binding protein 2
NTRK2	ENSSSCG00000010959	10	30033379	30429882	neurotrophic receptor tyrosine kinase 2
JCAD	ENSSSCG00000011020	10	40951806	40997072	junctional cadherin 5 associated
FAM171A1	ENSSSCG00000011047	10	46449779	46601093	family with sequence similarity 171 member A1
MPP7	ENSSSCG00000011070	10	39532377	39798356	membrane palmitoylated protein 7
ARHGAP21	ENSSSCG00000011074	10	50540556	50680154	Rho GTPase activating protein 21
KIAA1217	ENSSSCG00000011075	10	50706711	51205618	KIAA1217
NRP1	ENSSSCG00000011102	10	56280363	56430777	neuropilin 1
CCDC3	ENSSSCG00000011110	10	59052910	59144797	coiled-coil domain-containing protein 3
ITIH5	ENSSSCG00000011129	10	63688406	63767125	inter-alpha-trypsin inhibitor heavy chain 5
COL6A5	ENSSSCG00000011186	13	2029946	2174384	collagen type VI alpha 5 chain
ANO10	ENSSSCG00000011296	13	26734107	27006539	anoctamin 10
CLEC3B	ENSSSCG00000011299	13	28176793	28229096	C-type lectin domain family 3 member B
HYAL2	ENSSSCG00000011405	13	32805223	32815335	hyaluronidase 2
SEMA3G	ENSSSCG00000011440	13	34574020	34585627	semaphorin 3G
PLXND1	ENSSSCG00000011592	13	68946661	68996618	plexin D1
SLCO2A1	ENSSSCG00000011641	13	75106606	75190022	solute carrier organic anion transporter family member 2A1
CCDC80	ENSSSCG00000011928	13	147179591	147248861	coiled-coil domain containing 80
ALCAM	ENSSSCG00000011946	13	153794991	153998208	activated leukocyte cell adhesion molecule
ADAMTS1	ENSSSCG00000012026	13	190276424	190286205	ADAM metallopeptidase with thrombospondin type 1 motif 1
SRPX	ENSSSCG00000012234	X	34075577	34198467	sushi repeat containing protein X-linked
JADE3	ENSSSCG00000012267	X	41579745	41714706	jade family PHD finger 3
TIMP1	ENSSSCG00000012277	X	42102172	42106297	TIMP metallopeptidase inhibitor 1
FAM155B	ENSSSCG00000012386	X	55631039	55658308	family with sequence similarity 155 member B
FOXO4	ENSSSCG00000012399	X	57132548	57140650	forkhead box O4
COL4A5	ENSSSCG00000012572	X	88958825	89183374	collagen type IV alpha 5 chain
CHRDL1	ENSSSCG00000012576	X	90703422	90827210	chordin like 1
PLS3	ENSSSCG00000012597	X	94885118	94971664	plastin 3
LONRF3	ENSSSCG00000012631	X	97494300	97543105	LON peptidase N-terminal domain and ring finger 3
CD151	ENSSSCG00000012840	2	525043	529583	CD151 molecule
OSBPL5	ENSSSCG00000012862	2	2201381	2285854	oxysterol binding protein like 5
LTBP3	ENSSSCG00000012985	2	6701340	6720172	latent transforming growth factor beta binding protein 3
PLCB3	ENSSSCG00000013034	2	7843340	7860193	phospholipase C beta 3
CD44	ENSSSCG00000013297	2	25788704	25884153	CD44 molecule
DKK3	ENSSSCG00000013401	2	47385191	47446538	dickkopf WNT signaling pathway inhibitor 3
GALNT18	ENSSSCG00000013403	2	47862863	48231106	polypeptide N-acetylgalactosaminyltransferase 18
CD209	ENSSSCG00000013579	2	71394390	71397969	CD209 molecule
KANK3	ENSSSCG00000013598	2	70938787	70953543	KN motif and ankyrin repeat domains 3
JUNB	ENSSSCG00000013735	2	66214594	66215637	JunB proto-oncogene, AP-1 transcription factor subunit
TPM4	ENSSSCG00000013849	2	61453721	61476781	tropomyosin 4
ENC1	ENSSSCG00000014072	2	83684329	83689242	ectodermal-neural cortex 1
VCAN	ENSSSCG00000014136	2	91358399	91811208	X-ray repair cross complementing 4
LOX	ENSSSCG00000014232	2	125593116	125607594	lysyl oxidase
EGR1	ENSSSCG00000014336	2	140441421	140445296	early growth response 1
CTNNA1	ENSSSCG00000014339	2	140682371	140871334	catenin alpha 1
ARAP3	ENSSSCG00000014391	2	143304079	143327590	ArfGAP with RhoGAP domain, ankyrin repeat and PH domain 3
ABLIM3	ENSSSCG00000014430	2	150260217	150423211	actin binding LIM protein family member 3
IL17B	ENSSSCG00000014434	2	150516617	150545581	interleukin 17B
FAM160A2	ENSSSCG00000014632	9	3446075	3464226	family with sequence similarity 160 member A2
CAVIN3	ENSSSCG00000014633	9	3378207	3379848	caveolae associated protein 3
FZD4	ENSSSCG00000014920	9	20294885	20721766	frizzled class receptor 4
PRSS23	ENSSSCG00000014921	9	20603733	20625144	serine protease 23
MCAM	ENSSSCG00000015116	9	46512784	46522083	melanoma cell adhesion molecule
ROBO4	ENSSSCG00000015203	9	52083008	52097744	roundabout guidance receptor 4
ATP2B4	ENSSSCG00000015273	9	64336499	64445663	ATPase plasma membrane Ca2+ transporting 4
STEAP4	ENSSSCG00000015299	9	68546461	68570422	STEAP4 metalloreductase
SGCE	ENSSSCG00000015328	9	74402721	74473898	sarcoglycan epsilon
TSPAN13	ENSSSCG00000015362	9	85996640	86033354	tetraspanin 13
RAPGEF5	ENSSSCG00000015383	9	90958078	91578992	Rap guanine nucleotide exchange factor 5
FAM126A	ENSSSCG00000015386	9	91729054	91821619	family with sequence similarity 126 member A
ATF3	ENSSSCG00000015595	9	130770428	130787462	activating transcription factor 3
ADAM9	ENSSSCG00000015808	15	47523211	47601710	ADAM metallopeptidase domain 9
FGFR1	ENSSSCG00000015815	15	48053340	48106746	fibroblast growth factor receptor 1
ACVR1	ENSSSCG00000015874	15	64748761	64892153	activin A receptor type 1
OLA1	ENSSSCG00000015963	15	80078924	80253741	Obg like ATPase 1
CALCRL	ENSSSCG00000016031	15	92233269	92332385	calcitonin receptor like receptor
COL3A1	ENSSSCG00000016034	15	93556912	93615815	collagen type III alpha 1 chain
COL5A2	ENSSSCG00000016035	15	93611856	93981110	collagen type V alpha 2 chain
FZD7	ENSSSCG00000016111	15	105644188	105648854	frizzled class receptor 7
BMPR2	ENSSSCG00000016113	15	105970427	106135730	bone morphogenetic protein receptor type 2
PARD3B	ENSSSCG00000016123	15	107882452	108910662	par-3 family cell polarity regulator beta
TBXAS1	ENSSSCG00000016504	18	9717292	9886682	thromboxane A synthase 1
SMO	ENSSSCG00000016569	18	19450734	19479374	smoothened, frizzled class receptor
CPED1	ENSSSCG00000016618	18	25655730	25937232	cadherin like and PC-esterase domain containing 1
CAV1	ENSSSCG00000016634	18	29649992	29682465	caveolin 1
CAV2	ENSSSCG00000016635	18	29699020	29707277	caveolin 2
BMPER	ENSSSCG00000016665	18	39412838	39950737	BMP binding endothelial regulator
OSBPL3	ENSSSCG00000016715	18	47298328	47491245	oxysterol binding protein like 3
AEBP1	ENSSSCG00000016754	18	51046896	51056698	AE binding protein 1
TRIO	ENSSSCG00000016781	16	3563660	3921556	trio Rho guanine nucleotide exchange factor
ARL15	ENSSSCG00000016894	16	33126494	33565542	ADP ribosylation factor like GTPase 15
PLK2	ENSSSCG00000016925	16	37299116	37305116	polo like kinase 2
DUSP1	ENSSSCG00000016991	16	51458020	51461086	dual specificity phosphatase 1
SLIT3	ENSSSCG00000017012	16	54553933	55220310	slit guidance ligand 3
SPARC	ENSSSCG00000017082	16	71357703	71381160	secreted protein acidic and cysteine rich
TENT4A	ENSSSCG00000017102	16	75217213	75260149	terminal nucleotidyltransferase 4A
BAIAP2	ENSSSCG00000017142	12	1603538	1670076	BAR/IMD domain containing adaptor protein 2
ITGB4	ENSSSCG00000017204	12	5651292	5685611	integrin subunit beta 4
MIF4GD	ENSSSCG00000017209	12	6047701	6072407	MIF4G domain containing
PECAM1	ENSSSCG00000017277	12	14582481	14723336	platelet and endothelial cell adhesion molecule 1
CYB561	ENSSSCG00000017297	12	15435964	15447101	cytochrome b561
MRC2	ENSSSCG00000017300	12	16059778	16119702	mannose receptor C type 2
RAMP2	ENSSSCG00000017389	12	20092193	20094474	receptor activity modifying protein 2
FKBP10	ENSSSCG00000017422	12	20872155	20882644	FKBP prolyl isomerase 10
JUP	ENSSSCG00000017428	12	20901396	20931211	junction plakoglobin
NFE2L1	ENSSSCG00000017525	12	24303399	24316763	nuclear factor, erythroid 2 like 1
ITGA3	ENSSSCG00000017578	12	26234753	26271561	integrin subunit alpha 3
TMEM100	ENSSSCG00000017607	12	32008007	32013981	transmembrane protein 100
CCL2	ENSSSCG00000017723	12	40798109	40800028	chemokine (C-C motif) ligand 2
TMEM98	ENSSSCG00000017727	12	42083553	42100494	transmembrane protein 98
MYO1D	ENSSSCG00000017728	12	42120367	42489194	myosin ID
GIT1	ENSSSCG00000017787	12	45768174	45783747	GIT ArfGAP 1
TAX1BP3	ENSSSCG00000017866	12	49754164	49760147	Tax1 binding protein 3
SPNS2	ENSSSCG00000017879	12	50454026	50491171	sphingolipid transporter 2
CAMTA2	ENSSSCG00000017902	12	51931802	51953585	calmodulin binding transcription activator 2
PLD2	ENSSSCG00000017912	12	52073896	52087809	phospholipase D2
BCL6B	ENSSSCG00000017927	12	52426941	52433231	BCL6B transcription repressor
BCAM	ENSSSCG00000020657	6	51298753	51313335	basal cell adhesion molecule
P4HA2	ENSSSCG00000020915	2	134502210	134595430	prolyl 4-hydroxylase subunit alpha 2
S100A6	ENSSSCG00000021084	4	96098283	96099685	S100 calcium binding protein A6
MCF2L	ENSSSCG00000021158	11	78408055	78505488	MCF.2 cell line derived transforming sequence like
PAK4	ENSSSCG00000021333	6	47869680	47914187	p21 (RAC1) activated kinase 4
CDC42EP3	ENSSSCG00000021359	3	102538586	102567814	CDC42 effector protein 3
OCLN	ENSSSCG00000021514	16	47600498	47654033	occludin
CLDN9	ENSSSCG00000021536	3	39172853	39174354	claudin 9
PHLDA2	ENSSSCG00000021597	2	2057679	2058694	pleckstrin homology like domain family A member 2
FLVCR2	ENSSSCG00000021606	7	98718095	98823839	FLVCR heme transporter 2
MEX3D	ENSSSCG00000021750	2	76929290	76939594	mex-3 RNA binding family member D
LZTS2	ENSSSCG00000021798	14	112081261	112088472	leucine zipper tumor suppressor 2
MYO1C	ENSSSCG00000021821	12	47691252	47738439	myosin IC
TAPT1	ENSSSCG00000021828	8	11365431	11416289	transmembrane anterior posterior transformation 1
ALS2CL	ENSSSCG00000021997	13	29596700	29618919	ALS2 C-terminal like
DOCK9	ENSSSCG00000022112	11	67764009	68130255	dedicator of cytokinesis 9
HS6ST1	ENSSSCG00000022197	15	59066603	59108777	heparan sulfate 6-O-sulfotransferase 1
AGRN	ENSSSCG00000022204	6	63365983	63398311	agrin
CD9	ENSSSCG00000022230	5	64420182	64460304	CD9 molecule
PCDH1	ENSSSCG00000022289	2	143475933	143501748	protocadherin 1
SEL1L3	ENSSSCG00000022446	8	19535483	19649695	SEL1L family member 3
F3	ENSSSCG00000022447	4	122826992	122837672	coagulation factor III, tissue factor
COL6A1	ENSSSCG00000022506	13	208295240	208313127	collagen alpha-1(VI) chain
MARK4	ENSSSCG00000022538	6	51665918	51700554	microtubule affinity regulating kinase 4
CMTM8	ENSSSCG00000022618	13	18243471	18420778	CKLF like MARVEL transmembrane domain containing 8
TRPM4	ENSSSCG00000022672	6	54342221	54377155	transient receptor potential cation channel subfamily M member 4
RHOJ	ENSSSCG00000022804	1	194760939	194844356	ras homolog family member J
OSBPL6	ENSSSCG00000023133	15	83872742	84101299	oxysterol binding protein like 6
FCN2	ENSSSCG00000023333	1	274103877	274111970	ficolin (collagen/fibrinogen domain containing lectin) 2 (hucolin)
EHD2	ENSSSCG00000023371	6	53423563	53443224	EH domain containing 2
TGM2	ENSSSCG00000023522	17	41186766	41221637	transglutaminase 2
RAPGEF3	ENSSSCG00000023526	5	78101289	78134103	Rap guanine nucleotide exchange factor 3
CLEC14A	ENSSSCG00000023760	7	61826015	61832830	C-type lectin domain containing 14A
DRAM1	ENSSSCG00000023972	5	82290382	82325563	DNA damage regulated autophagy modulator 1
CCDC9B	ENSSSCG00000023975	1	130974667	130983973	coiled-coil domain containing 9B
ADAMTS2	ENSSSCG00000024043	2	79182971	79406873	ADAM metallopeptidase with thrombospondin type 1 motif 2
CEMIP2	ENSSSCG00000024257	1	224961059	225041575	cell migration inducing hyaluronidase 2
ITSN1	ENSSSCG00000024614	13	197249061	197491830	intersectin 1
RCN3	ENSSSCG00000024823	6	54599719	54611266	reticulocalbin 3
GGA1	ENSSSCG00000024895	5	10190367	10213741	golgi associated, gamma adaptin ear containing, ARF binding protein 1
ETV3	ENSSSCG00000024970	4	92964941	93012252	ETS variant transcription factor 3
ATN1	ENSSSCG00000025117	5	63782162	63795648	atrophin 1
TMEM243	ENSSSCG00000025326	9	93393730	93416627	transmembrane protein 243
MID1IP1	ENSSSCG00000025447	X	34763355	34766079	MID1 interacting protein 1
C2CD2	ENSSSCG00000025821	13	205246139	205313717	C2 calcium dependent domain containing 2
ELN	ENSSSCG00000025858	3	11214073	11244897	elastin
CDC42EP1	ENSSSCG00000026108	5	10240697	10252988	CDC42 effector protein 1
CAVIN2	ENSSSCG00000026618	15	96474267	96490016	caveolae associated protein 2
B4GALT2	ENSSSCG00000026793	6	167305907	167315871	beta-1,4-galactosyltransferase 2
SERTAD1	ENSSSCG00000026931	6	48698849	48702400	SERTA domain containing 1
DIPK2B	ENSSSCG00000026984	X	40178969	40222542	divergent protein kinase domain 2B
TBX2	ENSSSCG00000027060	12	36878675	36887513	T-box transcription factor 2
LPCAT3	ENSSSCG00000027205	5	63708010	63756476	lysophosphatidylcholine acyltransferase 3
CAMSAP2	ENSSSCG00000027314	10	23275321	23360168	calmodulin regulated spectrin associated protein family member 2
COL6A3	ENSSSCG00000027331	15	137011433	137103709	collagen type VI alpha 3 chain
MYH14	ENSSSCG00000027407	6	55113520	55200752	myosin heavy chain 14
PLCD1	ENSSSCG00000027550	13	22851584	22865175	phospholipase C delta 1
TNS1	ENSSSCG00000027669	15	119949528	120177353	tensin 1
C1orf115	ENSSSCG00000027882	10	10116008	10128719	chromosome 10 C1orf115 homolog
RIN2	ENSSSCG00000028004	17	27807244	28058135	Ras and Rab interactor 2
ARHGEF15	ENSSSCG00000028048	12	53495453	53506352	Rho guanine nucleotide exchange factor 15
CALCOCO1	ENSSSCG00000028481	5	18910701	18930316	calcium binding and coiled-coil domain 1
LDLR	ENSSSCG00000028512	2	69828332	69864823	low density lipoprotein receptor
PTPRS	ENSSSCG00000028612	2	73574854	73680685	protein tyrosine phosphatase receptor type S
PTPRM	ENSSSCG00000028805	6	99216236	100092938	protein tyrosine phosphatase receptor type M
SOD3	ENSSSCG00000028814	8	18796636	18802154	superoxide dismutase 3
RB1CC1	ENSSSCG00000028902	4	77594338	77649550	RB1 inducible coiled-coil 1
TLE2	ENSSSCG00000028995	2	75510004	75536804	TLE family member 2, transcriptional corepressor
RASIP1	ENSSSCG00000029151	6	54058759	54076473	Ras interacting protein 1
ECM1	ENSSSCG00000029230	4	98615778	98633515	extracellular matrix protein 1
ZNF205	ENSSSCG00000029375	3	39091439	39123443	zinc finger protein 205
CAPN2	ENSSSCG00000029411	10	19758762	19851989	calpain 2
NAXD	ENSSSCG00000029502	11	77210228	77230681	NAD(P)HX dehydratase
RAB23	ENSSSCG00000029539	7	28632082	28658953	RAB23, member RAS oncogene family
PXDN	ENSSSCG00000029570	3	132306443	132362841	peroxidasin
OLFM1	ENSSSCG00000029715	1	274224454	274261328	olfactomedin 1
LHFPL6	ENSSSCG00000029855	11	14319428	14576108	LHFPL tetraspan subfamily member 6
CD248	ENSSSCG00000029949	2	6070897	6074146	CD248 molecule
C18orf21	ENSSSCG00000030002	6	119719559	119745738	chromosome 6 C18orf21 homolog
DPYSL2	ENSSSCG00000030130	14	10427500	10545703	dihydropyrimidinase like 2
MAFF	ENSSSCG00000030165	5	9683658	9696025	MAF bZIP transcription factor F
TSC22D3	ENSSSCG00000030241	X	88171329	88233964	TSC22 domain family member 3
AHR	ENSSSCG00000030484	9	86511369	86555943	aryl hydrocarbon receptor
ANXA2	ENSSSCG00000004578	1	111588306	111635064	annexin A2
GARRE1	ENSSSCG00000002872	6	43933787	44030657	granule associated Rac and RHOG effector 1
MDK	ENSSSCG00000013260	2	16130782	16133510	midkine

## Sheet: Supplementary table S1-7
Gene_Name	Ensembl_ID	Chromosome	Start	End	Full_Name
AAGAB	ENSSSCG00000004951	1	165127994	165436771	alpha and gamma adaptin binding protein
ABHD6	ENSSSCG00000011470	13	40009737	40055490	abhydrolase domain containing 6, acylglycerol lipase
ADCY9	ENSSSCG00000007950	3	38103923	38303538	adenylate cyclase 9
ADSL	ENSSSCG00000000077	5	7985700	8045510	adenylosuccinate lyase
AGL	ENSSSCG00000006872	4	118176241	118268835	amylo-alpha-1, 6-glucosidase, 4-alpha-glucanotransferase
AIMP1	ENSSSCG00000024168	8	115329107	115476704	aminoacyl tRNA synthetase complex interacting multifunctional protein 1
AK1	ENSSSCG00000005627	1	268355032	268365598	adenylate kinase 1
AKT1S1	ENSSSCG00000003194	6	54881584	54889954	AKT1 substrate 1
ALCAM	ENSSSCG00000011946	13	153794991	153998208	activated leukocyte cell adhesion molecule
ALDOC	ENSSSCG00000017759	12	44808341	44848519	aldolase, fructose-bisphosphate C
AMOT	ENSSSCG00000012591	X	92582046	92647857	angiomotin
APIP	ENSSSCG00000013299	2	26095038	26115464	APAF1 interacting protein
APOD	ENSSSCG00000011831	13	132514949	132562599	apolipoprotein D
ARAF	ENSSSCG00000012275	X	42078195	42090247	A-Raf proto-oncogene, serine/threonine kinase
ARFGEF2	ENSSSCG00000007460	17	50631092	50732243	ADP ribosylation factor guanine nucleotide exchange factor 2
ARHGEF10L	ENSSSCG00000003486	6	76064311	76229306	Rho guanine nucleotide exchange factor 10 like
ARIH2	ENSSSCG00000011367	13	31570088	31625226	ariadne RBR E3 ubiquitin protein ligase 2
ASB2	ENSSSCG00000002467	7	115207557	115258654	ankyrin repeat and SOCS box containing 2
ASPDH	ENSSSCG00000003217	6	55325451	55343745	aspartate dehydrogenase domain containing
ATF3	ENSSSCG00000015595	9	130770428	130787462	activating transcription factor 3
ATF4	ENSSSCG00000000084	5	8738880	8745225	activating transcription factor 4
ATL2	ENSSSCG00000008487	3	101957209	102029669	atlastin GTPase 2
AVEN	ENSSSCG00000029474	7	80447723	80640120	apoptosis and caspase activation inhibitor
BAG3	ENSSSCG00000010686	14	129510293	129533996	BAG cochaperone 3
BIN1	ENSSSCG00000015720	15	25328674	25383652	bridging integrator 1
BLMH	ENSSSCG00000017796	12	46342501	46393484	bleomycin hydrolase
C19orf47	ENSSSCG00000027016	6	48616656	48645305	chromosome 6 C19orf47 homolog
C1orf21	ENSSSCG00000015565	9	125613193	125844228	chromosome 9 C1orf21 homolog
C7H6orf125	ENSSSCG00000030668	7	29899041	29929796	uncharacterized protein C6orf125 homolog
CACNA2D1	ENSSSCG00000015402	9	97780742	98266573	calcium voltage-gated channel auxiliary subunit alpha2delta 1
CALM1	ENSSSCG00000025768	7	112154880	112171744	calmodulin 1
CALM3	ENSSSCG00000022545	6	52506674	52516703	calmodulin 3
CAMK2G	ENSSSCG00000010311	14	76535095	76592909	calcium/calmodulin dependent protein kinase II gamma
CAPZA2	ENSSSCG00000028113	18	29310756	29365144	capping actin protein of muscle Z-line subunit alpha 2
CARNS1	ENSSSCG00000012911	2	5097238	5112282	carnosine synthase 1
CCDC124	ENSSSCG00000013891	2	59819111	59831482	coiled-coil domain containing 124
CCDC142	ENSSSCG00000008270	3	68563473	68574140	coiled-coil domain containing 142
CCDC43	ENSSSCG00000017352	12	18640224	18654212	coiled-coil domain containing 43
CCDC80	ENSSSCG00000011928	13	147179591	147248861	coiled-coil domain containing 80
CCNG1	ENSSSCG00000017024	16	60349254	60356738	cyclin G1
CDC37L1	ENSSSCG00000005219	1	217241538	217287963	cell division cycle 37 like 1
CDIP1	ENSSSCG00000007941	3	37815370	37844608	cell death inducing p53 target 1
CDK16	ENSSSCG00000012269	X	41835887	41848580	cyclin dependent kinase 16
CHCHD5	ENSSSCG00000008094	3	43910224	43915708	coiled-coil-helix-coiled-coil-helix domain containing 5
CHURC1	ENSSSCG00000022147	7	88985006	89003906	churchill domain containing 1
CIPC	ENSSSCG00000029760	7	100181012	100197836	CLOCK interacting pacemaker
CLIP1	ENSSSCG00000009793	14	30320958	30467686	CAP-Gly domain containing linker protein 1
CLTB	ENSSSCG00000014058	2	81464885	81495014	clathrin light chain B
CNKSR1	ENSSSCG00000028387	6	83598420	83627854	connector enhancer of kinase suppressor of Ras 1
CNRIP1	ENSSSCG00000008349	3	73939586	73966152	cannabinoid receptor interacting protein 1
CNTFR	ENSSSCG00000010974	10	32211764	32251504	ciliary neurotrophic factor receptor
COL15A1	ENSSSCG00000005380	1	240653017	240829188	collagen type XV alpha 1 chain
COL5A3	ENSSSCG00000013667	2	68827562	68869884	collagen type V alpha 3 chain
COPS3	ENSSSCG00000018051	12	60994310	61045396	COP9 signalosome subunit 3
COPS4	ENSSSCG00000009241	8	135280502	135314460	COP9 signalosome subunit 4
COPS5	ENSSSCG00000006203	4	67738939	67758150	COP9 signalosome subunit 5
COPS7A	ENSSSCG00000000691	5	63957064	63977377	COP9 signalosome subunit 7A
COPS8	ENSSSCG00000016323	15	136827862	136838048	COP9 signalosome subunit 8
CRAT	ENSSSCG00000005671	1	269386650	269401331	carnitine O-acetyltransferase
CRY2	ENSSSCG00000013270	2	16585966	16620405	cryptochrome circadian regulator 2
CSDE1	ENSSSCG00000006752	4	105804586	105845725	cold shock domain containing E1
CUL4A	ENSSSCG00000009556	11	78557070	78589194	cullin 4A
CUL5	ENSSSCG00000029198	9	36419913	36524637	cullin 5
CUTA	ENSSSCG00000001512	7	29720094	29721769	cutA divalent cation tolerance homolog
DCAF6	ENSSSCG00000006303	4	82911574	83069702	DDB1 and CUL4 associated factor 6
DCAF8	ENSSSCG00000006388	4	90197088	90261551	DDB1 and CUL4 associated factor 8
DES	ENSSSCG00000020785	15	121427103	121435424	desmin
DNAJB2	ENSSSCG00000016217	15	121319941	121341462	DnaJ heat shock protein family (Hsp40) member B2
DNAJB5	ENSSSCG00000005297	1	235790289	235799385	DnaJ heat shock protein family (Hsp40) member B5
DNPEP	ENSSSCG00000016220	15	121387736	121412752	aspartyl aminopeptidase
DPCD	ENSSSCG00000010565	14	112617398	112637948	deleted in primary ciliary dyskinesia homolog (mouse)
DRAP1	ENSSSCG00000012965	2	6409625	6412395	DR1 associated protein 1
DUSP10	ENSSSCG00000010831	10	10866448	10905857	dual specificity phosphatase 10
DVL1	ENSSSCG00000003342	6	63617789	63629229	dishevelled segment polarity protein 1
DYNC1I1	ENSSSCG00000015335	9	75336441	75760523	dynein cytoplasmic 1 intermediate chain 1
DYRK1B	ENSSSCG00000027197	6	48305844	48314886	dual specificity tyrosine phosphorylation regulated kinase 1B
DYSF	ENSSSCG00000008312	3	71020141	71246967	dysferlin
E2F6	ENSSSCG00000026161	3	125249268	125271038	E2F transcription factor 6
ECPAS	ENSSSCG00000005459	1	252218819	252324923	Ecm29 proteasome adaptor and scaffold
EEF1D	ENSSSCG00000006954	4	969524	986750	nicotinate phosphoribosyltransferase
EEF1G	ENSSSCG00000013064	2	9163320	9174469	eukaryotic translation elongation factor 1 gamma
EEF2K	ENSSSCG00000007839	3	23887125	23956373	eukaryotic elongation factor 2 kinase
EGLN1	ENSSSCG00000010172	14	59112899	59168395	egl-9 family hypoxia inducible factor 1
EIF1	ENSSSCG00000017430	12	20974496	20977062	eukaryotic translation initiation factor 1
EIF2S2	ENSSSCG00000026617	17	37538316	37570225	eukaryotic translation initiation factor 2 subunit beta
EIF3J	ENSSSCG00000004691	1	126997199	127019148	eukaryotic translation initiation factor 3 subunit J
EIF4EBP1	ENSSSCG00000022301	15	48422816	48443399	eukaryotic translation initiation factor 4E binding protein 1
ELMOD3	ENSSSCG00000008238	3	59369820	59401151	ELMO domain containing 3
ELOC	ENSSSCG00000006176	4	61971426	61987728	elongin C
EMG1	ENSSSCG00000026812	5	63745476	63751469	EMG1 N1-specific pseudouridine methyltransferase
EML1	ENSSSCG00000027667	7	120703313	120890794	EMAP like 1
ENHO	ENSSSCG00000027428	10	32273086	32275114	energy homeostasis associated
ENO3	ENSSSCG00000017904	12	51954614	51963223	enolase 3
EPB41L4B	ENSSSCG00000005446	1	250226594	250368846	erythrocyte membrane protein band 4.1 like 4B
EPDR1	ENSSSCG00000020963	9	108418041	108447171	ependymin related 1
ERC1	ENSSSCG00000000755	5	68223389	68608703	ELKS/RAB6-interacting/CAST family member 1
FAM174A	ENSSSCG00000014179	2	106555332	106768595	family with sequence similarity 174 member A
FASTK	ENSSSCG00000024184	18	6145184	6153023	Fas activated serine/threonine kinase
FBLN2	ENSSSCG00000011609	13	70757265	70830388	fibulin 2
FBXO31	ENSSSCG00000002654	6	1949254	1995464	F-box protein 31
FBXO32	ENSSSCG00000005981	4	15895351	15930940	F-box protein 32
FHL1	ENSSSCG00000012699	X	111310684	111367904	four and a half LIM domains 1
FHOD1	ENSSSCG00000026116	6	27867502	27883072	formin homology 2 domain containing 1
FLNC	ENSSSCG00000016578	18	19759738	19787618	filamin C
FUNDC2	ENSSSCG00000012817	X	125354009	125372627	FUN14 domain containing 2
FXR1	ENSSSCG00000011769	13	118839338	118900138	FMR1 autosomal homolog 1
FXR2	ENSSSCG00000017953	12	52882870	52903477	FMR1 autosomal homolog 2
FYCO1	ENSSSCG00000011317	13	29066986	29146755	FYVE and coiled-coil domain autophagy adaptor 1
FZD7	ENSSSCG00000016111	15	105644188	105648854	frizzled class receptor 7
GAPDH	ENSSSCG00000000694	5	64129680	64133991	glyceraldehyde-3-phosphate dehydrogenase
GKAP1	ENSSSCG00000026087	10	31141811	31248224	G kinase anchoring protein 1
GNPAT	ENSSSCG00000010175	14	59203090	59241247	glyceronephosphate O-acyltransferase
GPC1	ENSSSCG00000016364	15	139457669	139484671	glypican 1
GPD1	ENSSSCG00000000214	5	16007448	16017825	glycerol-3-phosphate dehydrogenase 1
GPD2	ENSSSCG00000015872	15	63592698	63728634	glycerol-3-phosphate dehydrogenase 2
GPI	ENSSSCG00000002873	6	43933759	44069330	glucose-6-phosphate isomerase
GPRC5B	ENSSSCG00000007864	3	25869668	25896584	G protein-coupled receptor class C group 5 member B
GRB10	ENSSSCG00000015631	9	136580362	136742532	growth factor receptor bound protein 10
GTF2E2	ENSSSCG00000015845	15	54444470	54531213	general transcription factor IIE subunit 2
GYG1	ENSSSCG00000011698	13	89221149	89259815	glycogenin 1
GYS1	ENSSSCG00000003154	6	54233050	54250261	glycogen synthase 1
HBS1L	ENSSSCG00000004169	1	28968827	29052429	HBS1 like translational GTPase
HCFC1R1	ENSSSCG00000027252	3	39164375	39166049	host cell factor C1 regulator 1
HDGFL2	ENSSSCG00000013511	2	74332106	74357016	HDGF like 2
HIKESHI	ENSSSCG00000021210	9	20181235	20280211	heat shock protein nuclear import factor hikeshi
HINT3	ENSSSCG00000004221	1	37008475	37023930	histidine triad nucleotide binding protein 3
HOMER1	ENSSSCG00000014113	2	88122877	88255281	homer scaffold protein 1
HSF1	ENSSSCG00000005917	4	461559	486473	heat shock transcription factor 1
HSPA1L	ENSSSCG00000030368	7	23909960	23921723	heat shock protein family A (Hsp70) member 1 like
HSPB8	ENSSSCG00000009844	14	33626128	33640792	heat shock protein family B (small) member 8
HTRA3	ENSSSCG00000008723	8	2793797	2820185	HtrA serine peptidase 3
HYAL3	ENSSSCG00000024363	13	32789421	32796563	hyaluronidase 3
IAH1	ENSSSCG00000008640	3	126849443	126865735	isoamyl acetate hydrolyzing esterase 1 (putative)
IFRD1	ENSSSCG00000016646	18	33165376	33248297	interferon related developmental regulator 1
IL13RA1	ENSSSCG00000012633	X	97300466	97369696	interleukin 13 receptor subunit alpha 1
ILRUN	ENSSSCG00000001527	7	30561749	30667146	inflammation and lipid regulator with UBA-like and NBR1-like domains
IRS1	ENSSSCG00000025729	15	128245846	128308335	insulin receptor substrate 1
ITGBL1	ENSSSCG00000009526	11	70042232	70248362	integrin subunit beta like 1
JPH1	ENSSSCG00000006174	4	61628299	61716546	junctophilin 1
KAT2B	ENSSSCG00000024621	13	6985235	7100346	lysine acetyltransferase 2B
KCMF1	ENSSSCG00000008242	3	59588472	59708462	potassium channel modulatory factor 1
KIF1B	ENSSSCG00000003401	6	70495144	70663463	kinesin family member 1B
KLHL21	ENSSSCG00000003379	6	67420618	67434814	kelch like family member 21
KLHL41	ENSSSCG00000015931	15	75852198	75895016	kelch like family member 41
KPNA1	ENSSSCG00000028475	13	137970489	138105545	karyopherin subunit alpha 1
KPNA3	ENSSSCG00000024125	11	17947850	18033787	karyopherin subunit alpha 3
LDHA	ENSSSCG00000013366	2	40812453	40826715	lactate dehydrogenase A
LIMK1	ENSSSCG00000030378	3	11252645	11279285	LIM domain kinase 1
LIN7B	ENSSSCG00000003157	6	54309535	54313138	lin-7 homolog B, crumbs cell polarity complex component
LIPE	ENSSSCG00000003018	6	49540907	49560126	lipase E, hormone sensitive type
LMCD1	ENSSSCG00000011538	13	64933526	64994652	LIM and cysteine rich domains 1
LNPK	ENSSSCG00000015976	15	81721629	81805691	lunapark, ER junction formation factor
LPIN1	ENSSSCG00000008624	3	124940548	125074123	lipin 1
LRRC28	ENSSSCG00000004814	1	137998554	138203466	leucine rich repeat containing 28
LRRFIP1	ENSSSCG00000016330	15	137283276	137439385	LRR binding FLII interacting protein 1
LZTFL1	ENSSSCG00000011314	13	28977498	29005328	leucine zipper transcription factor like 1
MACROD1	ENSSSCG00000013043	2	7939044	8087697	mono-ADP ribosylhydrolase 1
MAP1LC3A	ENSSSCG00000007281	17	37957507	37959505	microtubule associated protein 1 light chain 3 alpha
MAP1LC3B	ENSSSCG00000002655	6	1915387	1941077	microtubule associated protein 1 light chain 3 beta
MAP3K20	ENSSSCG00000015960	15	79173033	79381035	mitogen-activated protein kinase kinase kinase 20
MAPKAPK2	ENSSSCG00000015650	9	67314484	67365061	MAPK activated protein kinase 2
MAPRE3	ENSSSCG00000029185	3	112083266	112136054	microtubule associated protein RP/EB family member 3
MBD3	ENSSSCG00000013435	2	76906644	76923435	methyl-CpG binding domain protein 3
MCU	ENSSSCG00000010290	14	75518528	75721502	mitochondrial calcium uniporter
MEDAG	ENSSSCG00000009331	11	7545493	7562737	mesenteric estrogen dependent adipogenesis
MEF2A	ENSSSCG00000028771	1	138341153	138511311	myocyte enhancer factor 2A
MEF2C	ENSSSCG00000014149	2	96122407	96296842	myocyte enhancer factor 2C
MEMO1	ENSSSCG00000008515	3	107542095	107658455	mediator of cell motility 1
METAP1	ENSSSCG00000009186	8	121288684	121352460	methionyl aminopeptidase 1
MICU1	ENSSSCG00000010289	14	75203736	75445626	mitochondrial calcium uptake 1
MID1IP1	ENSSSCG00000025447	X	34763355	34766079	MID1 interacting protein 1
MKNK2	ENSSSCG00000013448	2	76510303	76522885	MAPK interacting serine/threonine kinase 2
MLX	ENSSSCG00000017397	12	20249761	20257511	MAX dimerization protein MLX
MRPL15	ENSSSCG00000030578	4	77068334	77083723	mitochondrial ribosomal protein L15
MRPL52	ENSSSCG00000002040	7	76187446	76191617	mitochondrial ribosomal protein L52
MRPS18A	ENSSSCG00000001692	7	38635469	38657054	mitochondrial ribosomal protein S18A
NAA10	ENSSSCG00000012791	X	124657671	124667052	N-alpha-acetyltransferase 10, NatA catalytic subunit
NAA50	ENSSSCG00000011917	13	146193218	146222133	N-alpha-acetyltransferase 50, NatE catalytic subunit
NAMPT	ENSSSCG00000015435	9	106119899	106294587	nicotinamide phosphoribosyltransferase
NFIX	ENSSSCG00000013742	2	65954244	66056567	nuclear factor I X
NFKBIL1	ENSSSCG00000001402	7	23669593	23685088	NFKB inhibitor like 1
NOSTRIN	ENSSSCG00000015923	15	75283925	75346894	nitric oxide synthase trafficking
NTPCR	ENSSSCG00000010166	14	57802564	57833151	nucleoside-triphosphatase, cancer-related
NUDT15	ENSSSCG00000027551	11	19572644	19584538	nudix hydrolase 15
NUTF2	ENSSSCG00000030295	6	28469505	28489007	nuclear transport factor 2
NXN	ENSSSCG00000028720	12	46909224	47075433	nucleoredoxin
OSER1	ENSSSCG00000022714	17	46673560	46686088	oxidative stress responsive serine rich 1
P2RY1	ENSSSCG00000011721	13	92991043	92997700	purinergic receptor P2Y1
PABPC4	ENSSSCG00000003660	6	95382295	95399081	poly(A) binding protein cytoplasmic 4
PACSIN3	ENSSSCG00000013244	2	15380763	15389887	protein kinase C and casein kinase substrate in neurons 3
PAIP1	ENSSSCG00000016874	16	28098579	28134275	poly(A) binding protein interacting protein 1
PARVB	ENSSSCG00000000024	5	4906684	5015441	parvin beta
PCMTD1	ENSSSCG00000006267	4	78098999	78162969	protein-L-isoaspartate (D-aspartate) O-methyltransferase domain containing 1
PCOLCE	ENSSSCG00000027466	3	8523449	8528739	procollagen C-endopeptidase enhancer
PDK4	ENSSSCG00000015334	9	75246002	75260134	pyruvate dehydrogenase kinase 4
PDLIM3	ENSSSCG00000015796	15	46513234	46546504	PDZ and LIM domain 3
PDP1	ENSSSCG00000006107	4	42764432	42777904	pyruvate dehyrogenase phosphatase catalytic subunit 1
PDZRN3	ENSSSCG00000011521	13	54659589	54904900	PDZ domain containing ring finger 3
PEBP4	ENSSSCG00000009631	14	6966866	7173203	phosphatidylethanolamine binding protein 4
PFDN4	ENSSSCG00000007487	17	55155772	55168024	prefoldin subunit 4
PFKM	ENSSSCG00000021129	5	78475540	78526995	phosphofructokinase, muscle
PGAM2	ENSSSCG00000016720	18	48693882	48713862	phosphoglycerate mutase 2
PGK1	ENSSSCG00000012440	X	62187431	62212244	phosphoglycerate kinase 1
PGM1	ENSSSCG00000003812	6	148851183	148925741	phosphoglucomutase 1
PHKA1	ENSSSCG00000012411	X	58455938	58583216	phosphorylase kinase regulatory subunit alpha 1
PHKB	ENSSSCG00000002844	6	36991241	37193587	phosphorylase kinase regulatory subunit beta
PHTF2	ENSSSCG00000015410	9	102221324	102365917	putative homeodomain transcription factor 2
PITHD1	ENSSSCG00000023495	6	81590962	81598872	PITH domain containing 1
PKDCC	ENSSSCG00000008468	3	98258460	98268557	protein kinase domain containing, cytoplasmic
PLEKHF1	ENSSSCG00000002852	6	39786199	39797585	pleckstrin homology and FYVE domain containing 1
PLEKHH3	ENSSSCG00000017391	12	20159773	20170776	pleckstrin homology, MyTH4 and FERM domain containing H3
PLEKHM2	ENSSSCG00000003468	6	74864230	74907768	pleckstrin homology and RUN domain containing M2
PLIN4	ENSSSCG00000013512	2	74316771	74338941	perilipin 4
PLK2	ENSSSCG00000016925	16	37299116	37305116	polo like kinase 2
PLPP7	ENSSSCG00000005713	1	271241205	271284585	phospholipid phosphatase 7 (inactive)
PLXDC1	ENSSSCG00000017511	12	23073287	23142548	plexin domain containing 1
POLH	ENSSSCG00000001683	7	38567775	38601790	DNA polymerase eta
POLR3D	ENSSSCG00000009622	14	6521035	6532182	RNA polymerase III subunit D
PPM1J	ENSSSCG00000006774	4	107723434	107728919	protein phosphatase, Mg2+/Mn2+ dependent 1J
PPP2CA	ENSSSCG00000014298	2	136494541	136522646	protein phosphatase 2 catalytic subunit alpha
PPP3CB	ENSSSCG00000010301	14	76248849	76305328	protein phosphatase 3 catalytic subunit beta
PRKAB2	ENSSSCG00000006703	4	100378049	100394337	protein kinase AMP-activated non-catalytic subunit beta 2
PRKACA	ENSSSCG00000013771	2	65074870	65095553	protein kinase cAMP-activated catalytic subunit alpha
PRKAG1	ENSSSCG00000000185	5	15033053	15049660	protein kinase AMP-activated non-catalytic subunit gamma 1
PRXL2B	ENSSSCG00000026554	6	64432148	64435320	peroxiredoxin like 2B
PSMC2	ENSSSCG00000015424	9	103362598	103376346	proteasome 26S subunit, ATPase 2
PSMC5	ENSSSCG00000017287	12	15097650	15106205	proteasome 26S subunit, ATPase 5
PSMD11	ENSSSCG00000017731	12	42498939	42529809	proteasome 26S subunit, non-ATPase 11
PSMD3	ENSSSCG00000017489	12	22344751	22360744	proteasome 26S subunit, non-ATPase 3
PSME4	ENSSSCG00000008412	3	87231534	87337703	proteasome activator subunit 4
PTPN4	ENSSSCG00000015743	15	31307444	31502924	protein tyrosine phosphatase non-receptor type 4
PYGM	ENSSSCG00000013022	2	7391064	7421261	glycogen phosphorylase, muscle associated
PYGO1	ENSSSCG00000004607	1	116292642	116322415	pygopus family PHD finger 1
RAB1B	ENSSSCG00000012955	2	6102353	6126951	kinesin light chain 2
RABAC1	ENSSSCG00000003046	6	49920500	49936372	Rab acceptor 1
RABGGTA	ENSSSCG00000001992	7	75021755	75028875	Rab geranylgeranyltransferase subunit alpha
RAD23A	ENSSSCG00000013747	2	66084856	66096484	RAD23 homolog A, nucleotide excision repair protein
RAD23B	ENSSSCG00000005436	1	248448265	248492860	RAD23 homolog B, nucleotide excision repair protein
RAF1	ENSSSCG00000024453	13	68580812	68657829	Raf-1 proto-oncogene, serine/threonine kinase
RBM38	ENSSSCG00000007504	17	57783154	57797997	RNA binding motif protein 38
REEP1	ENSSSCG00000023710	3	58435510	58558939	receptor accessory protein 1
RHEB	ENSSSCG00000016434	18	5779212	5822257	Ras homolog, mTORC1 binding
RNF157	ENSSSCG00000017186	12	5226135	5307061	ring finger protein 157
RPL10A	ENSSSCG00000001543	7	31317573	31333638	ribosomal protein L10a
RPL27	ENSSSCG00000025507	12	19892210	19894509	ribosomal protein L27
RPL31	ENSSSCG00000008170	3	53281339	53491733	ribosomal protein L31
RPL38	ENSSSCG00000017239	12	6884902	6905508	ribosomal protein L38
RPS27L	ENSSSCG00000023158	1	108881552	108890283	ribosomal protein S27 like
RPS28	ENSSSCG00000013597	2	70953650	70954765	ribosomal protein S28
RUSC2	ENSSSCG00000005308	1	236265973	236322958	RUN and SH3 domain containing 2
RWDD1	ENSSSCG00000004446	1	82161738	82182180	RWD domain containing 1
SAP18	ENSSSCG00000028865	11	1291202	1298983	Sin3A associated protein 18
SAV1	ENSSSCG00000005021	1	180395544	180434384	salvador family WW domain containing protein 1
SCN1B	ENSSSCG00000023267	6	44597713	44607490	sodium voltage-gated channel beta subunit 1
SEL1L3	ENSSSCG00000022446	8	19535483	19649695	SEL1L family member 3
SELENOI	ENSSSCG00000030643	3	112628746	112671085	selenoprotein I
SELENOM	ENSSSCG00000029781	14	47902860	47905440	selenoprotein M
SESN1	ENSSSCG00000004390	1	75033098	75169987	sestrin 1
SETD7	ENSSSCG00000030396	8	87477808	87527190	SET domain containing 7, histone lysine methyltransferase
SGCA	ENSSSCG00000017583	12	26356773	26371601	sarcoglycan alpha
SGCD	ENSSSCG00000017063	16	66452416	66887924	sarcoglycan delta
SH3BGR	ENSSSCG00000029219	13	203046553	203108634	SH3 domain binding glutamate rich protein
SIRT2	ENSSSCG00000026794	6	47682424	47703529	sirtuin 2
SLAIN2	ENSSSCG00000008821	8	38241598	38322031	SLAIN motif family member 2
SLC12A2	ENSSSCG00000014255	2	131016430	131109305	solute carrier family 12 member 2
SLC16A3	ENSSSCG00000024018	12	796884	803554	solute carrier family 16 member 3
SLC16A5	ENSSSCG00000017215	12	6185515	6226455	solute carrier family 16 member 5
SLC22A16	ENSSSCG00000004399	1	76423352	76467576	solute carrier family 22 member 16
SLC25A25	ENSSSCG00000005636	1	268531752	268576996	solute carrier family 25 member 25
SLC2A12	ENSSSCG00000004172	1	29836056	29901995	solute carrier family 2 member 12
SLC41A3	ENSSSCG00000001825	7	53672130	53784882	solute carrier family 41 member 3
SLN	ENSSSCG00000029651	9	36232968	36242405	sarcolipin
SMARCD3	ENSSSCG00000016435	18	5958481	5990025	SWI/SNF related, matrix associated, actin dependent regulator of chromatin, subfamily d, member 3
SMIM8	ENSSSCG00000004300	1	55753908	55766869	small integral membrane protein 8
SMPD1	ENSSSCG00000014627	9	3324091	3328373	sphingomyelin phosphodiesterase 1
SMTNL2	ENSSSCG00000017885	12	50582243	50602711	smoothelin like 2
SNF8	ENSSSCG00000021461	12	25136232	25153016	SNF8 subunit of ESCRT-II
SNRPC	ENSSSCG00000001531	7	30708332	30724045	small nuclear ribonucleoprotein polypeptide C
SNUPN	ENSSSCG00000001877	7	58038953	58071277	snurportin 1
SPR	ENSSSCG00000008309	3	69887386	69894758	sepiapterin reductase
STAU2	ENSSSCG00000006179	4	62139505	62455501	staufen double-stranded RNA binding protein 2
STRAP	ENSSSCG00000021410	5	56717200	56736862	serine/threonine kinase receptor associated protein
STUB1	ENSSSCG00000008008	3	41092447	41095136	STIP1 homology and U-box containing protein 1
SYNPO2	ENSSSCG00000009111	8	104677580	104873791	synaptopodin 2
SYPL1	ENSSSCG00000015434	9	105943803	105986060	synaptophysin like 1
TEAD1	ENSSSCG00000013399	2	46399647	46670615	TEA domain transcription factor 1
TEAD4	ENSSSCG00000000736	5	67118289	67194343	TEA domain transcription factor 4
TESK1	ENSSSCG00000005310	1	236341179	236345962	testis associated actin remodelling kinase 1
TEX9	ENSSSCG00000004602	1	115526738	115734194	testis expressed 9
TGFB2	ENSSSCG00000010816	10	8305424	8405771	transforming growth factor beta 2
TIMM17B	ENSSSCG00000022647	X	42970092	42976440	translocase of inner mitochondrial membrane 17B
TIMM8B	ENSSSCG00000023599	9	39787402	39790899	translocase of inner mitochondrial membrane 8 homolog B
TM2D3	ENSSSCG00000005782	1	145359326	145384212	TM2 domain containing 3
TMEM109	ENSSSCG00000013110	2	10828644	10837062	transmembrane protein 109
TMEM160	ENSSSCG00000003109	6	52874828	52877190	transmembrane protein 160
TMEM242	ENSSSCG00000004063	1	9667291	9723347	transmembrane protein 242
TMEM38A	ENSSSCG00000013864	2	60929049	60960467	transmembrane protein 38A
TMEM9B	ENSSSCG00000014577	9	462643	521013	TMEM9 domain family member B
TNFRSF12A	ENSSSCG00000027130	3	39166294	39168303	TNF receptor superfamily member 12A
TPI1	ENSSSCG00000000685	5	63837506	63843137	triosephosphate isomerase 1
TPM1	ENSSSCG00000004570	1	108986981	109019440	tropomyosin 1
TPM2	ENSSSCG00000005316	1	236402247	236410471	tropomyosin 2
TPRKB	ENSSSCG00000008297	3	69236352	69243914	TP53RK binding protein
TRIP10	ENSSSCG00000013554	2	72406175	72416138	thyroid hormone receptor interactor 10
TSPAN17	ENSSSCG00000014051	2	81260277	81276564	tetraspanin 17
TTC4	ENSSSCG00000003844	6	157616502	157651655	tetratricopeptide repeat domain 4
TUBA4A	ENSSSCG00000016216	15	121283404	121294654	tubulin alpha 4a
TXNL4A	ENSSSCG00000005777	6	127974670	127991117	thioredoxin like 4A
UBALD1	ENSSSCG00000023603	3	37753280	37758870	UBA like domain containing 1
UBALD2	ENSSSCG00000023423	12	5203192	5208679	UBA like domain containing 2
UBAP2	ENSSSCG00000010987	10	32755991	32892869	ubiquitin associated protein 2
UBE2D4	ENSSSCG00000016722	18	48733366	48756291	ubiquitin conjugating enzyme E2 D4 (putative)
UBR3	ENSSSCG00000015940	15	76135494	76360823	ubiquitin protein ligase E3 component n-recognin 3
UBXN1	ENSSSCG00000023110	2	9072962	9075595	UBX domain protein 1
UCHL3	ENSSSCG00000009466	11	47829103	47887629	ubiquitin C-terminal hydrolase L3
UCHL5	ENSSSCG00000010802	10	725489	764006	ubiquitin C-terminal hydrolase L5
ULK1	ENSSSCG00000009742	14	23423696	23448138	unc-51 like autophagy activating kinase 1
USF2	ENSSSCG00000002885	6	44774008	44783593	upstream transcription factor 2, c-fos interacting
USP25	ENSSSCG00000024623	13	180570969	180714075	ubiquitin specific peptidase 25
USP47	ENSSSCG00000013402	2	47448122	47582814	ubiquitin specific peptidase 47
UXS1	ENSSSCG00000008143	3	48870948	48940721	UDP-glucuronate decarboxylase 1
VLDLR	ENSSSCG00000005229	1	219173504	219210343	very low density lipoprotein receptor
WDR83OS	ENSSSCG00000013721	2	66303453	66328004	WD repeat domain 83 opposite strand
WIPF3	ENSSSCG00000016685	18	42991498	43071282	WAS/WASL interacting protein family member 3
WWP1	ENSSSCG00000006137	4	50370088	50509113	WW domain containing E3 ubiquitin protein ligase 1
YBX1	ENSSSCG00000028485	6	168716789	168736604	Y-box binding protein 1
YBX3	ENSSSCG00000000633	5	61337863	61361280	Y-box binding protein 3
YIF1B	ENSSSCG00000002952	6	47224345	47234533	Yip1 interacting factor homolog B, membrane trafficking protein
ZFAND5	ENSSSCG00000030268	1	225703199	225714365	zinc finger AN1-type containing 5
ZFAND6	ENSSSCG00000001779	7	48967566	49034703	zinc finger AN1-type containing 6
ZNF106	ENSSSCG00000004725	1	128893970	128957326	zinc finger protein 106
ZNF205	ENSSSCG00000029375	3	39091439	39123443	zinc finger protein 205
ZNF524	ENSSSCG00000024661	6	59720722	59724166	zinc finger protein 524
ZNF768	ENSSSCG00000023349	3	17811718	17814393	zinc finger protein 768
ZNHIT2	ENSSSCG00000013003	2	7075027	7076598	zinc finger HIT-type containing 2

## Sheet: Supplementary table S1-8
Gene_Name	Ensembl_ID	Chromosome	Start	End	Full_Name
AHSG	ENSSSCG00000011799	13	124426308	124438840	alpha 2-HS glycoprotein
AMBP	ENSSSCG00000005485	1	254683885	254703225	alpha-1-microglobulin/bikunin precursor
TTR	ENSSSCG00000023686	6	115496193	115503977	transthyretin
HRG	ENSSSCG00000011801	13	124505303	124516384	histidine rich glycoprotein
TF	ENSSSCG00000011640	13	74930655	74970599	transferrin
CYP1A1	ENSSSCG00000001906	7	58780105	58809755	cytochrome P450 1A1
AKR1C2	ENSSSCG00000011147	10	65576464	65678248	aldo-keto reductase family 1, member C1
RBP4	ENSSSCG00000010479	14	105036770	105044765	retinol binding protein 4
CP	ENSSSCG00000011700	13	89396685	89463538	ceruloplasmin
ITIH4	ENSSSCG00000011453	13	34915855	34948229	inter-alpha-trypsin inhibitor heavy chain 4
ITIH3	ENSSSCG00000011451	13	34892369	34937568	inter-alpha-trypsin inhibitor heavy chain 3
APOA1	ENSSSCG00000030921	9	44216393	44218978	apolipoprotein A1
MT1A	ENSSSCG00000023684	6	18660642	18673766	metallothionein-1E-like
CDO1	ENSSSCG00000014219	2	119892691	119940665	cysteine dioxygenase type 1
PAH	ENSSSCG00000000856	5	81236096	81463452	phenylalanine hydroxylase
C4BPB	ENSSSCG00000015661	9	67698797	67725783	complement component 4 binding protein beta
ETNPPL	ENSSSCG00000009144	8	113363049	113384783	ethanolamine-phosphate phospho-lyase
CIDEB	ENSSSCG00000001989	7	74982306	74985775	cell death inducing DFFA like effector b
AOX1	ENSSSCG00000029606	15	104153702	104238400	aldehyde oxidase 1
TM7SF2	ENSSSCG00000013004	2	7076778	7081429	transmembrane 7 superfamily member 2
C9	ENSSSCG00000016856	16	24525394	24588030	complement C9
APOE	ENSSSCG00000003088	6	51372259	51377794	apolipoprotein E
C3	ENSSSCG00000013551	2	72431499	72528112	complement C3
ATF5	ENSSSCG00000003201	6	54945119	54950137	activating transcription factor 5
FADS6	ENSSSCG00000017226	12	6353687	6368985	fatty acid desaturase 6
MBNL3	ENSSSCG00000012676	X	108489557	108612875	muscleblind like splicing regulator 3
F5	ENSSSCG00000006289	4	81403232	81485055	coagulation factor V
SLC38A3	ENSSSCG00000011397	13	32683191	32704535	solute carrier family 38 member 3
QSOX1	ENSSSCG00000015535	9	121779796	121837437	quiescin sulfhydryl oxidase 1
DHCR7	ENSSSCG00000021181	2	2377416	2391448	7-dehydrocholesterol reductase
SEMA4G	ENSSSCG00000029533	14	111996792	112068251	semaphorin 4G
GPAM	ENSSSCG00000010631	14	122538600	122724131	glycerol-3-phosphate acyltransferase, mitochondrial
MMP19	ENSSSCG00000000368	5	21280130	21285774	matrix metallopeptidase 19
CES3	ENSSSCG00000024476	6	27612681	27638760	carboxylesterase 3
PCSK6	ENSSSCG00000005785	1	145508636	145697009	proprotein convertase subtilisin/kexin type 6
FN1	ENSSSCG00000016174	15	117658099	117731014	fibronectin 1
ADRA1A	ENSSSCG00000009661	14	10626293	10733069	adrenoceptor alpha 1A
GAMT	ENSSSCG00000023142	2	77076566	77079766	guanidinoacetate N-methyltransferase
MSMO1	ENSSSCG00000008857	8	43726855	43744714	methylsterol monooxygenase 1
FADS1	ENSSSCG00000024015	2	9735293	9749671	fatty acid desaturase 1
IDI1	ENSSSCG00000029066	10	68534796	68539279	isopentenyl-diphosphate Delta-isomerase 1
C4A	ENSSSCG00000001427	7	24067995	24083065	complement C4A (Rodgers blood group)
CROT	ENSSSCG00000015391	9	93258619	93308151	carnitine O-octanoyltransferase
C2	ENSSSCG00000001422	7	23995982	24034040	complement C2
ALDH1A1	ENSSSCG00000028996	1	226161296	226217312	aldehyde dehydrogenase 1 family member A1
ABCA6	ENSSSCG00000017256	12	11225272	11319480	ATP binding cassette subfamily A member 6
AGT	ENSSSCG00000010184	14	59643292	59672428	angiotensinogen
SERPING1	ENSSSCG00000013181	2	13324158	13338663	serpin family G member 1
IL1R1	ENSSSCG00000008162	3	52192914	52288515	interleukin 1 receptor type 1
CYP7B1	ENSSSCG00000022092	4	69616035	69806496	25-hydroxycholesterol 7-alpha-hydroxylase-like
NADK2	ENSSSCG00000016836	16	21506769	21557274	NAD kinase 2, mitochondrial
DHCR24	ENSSSCG00000027525	6	157483783	157579161	tetratricopeptide repeat domain 22
SLC41A2	ENSSSCG00000000838	5	79593915	79720895	solute carrier family 41 member 2
PAPSS2	ENSSSCG00000010437	14	99685578	99808389	3'-phosphoadenosine 5'-phosphosulfate synthase 2
ANO1	ENSSSCG00000024158	2	3202274	3373411	anoctamin 1
PTGR1	ENSSSCG00000021386	1	252373279	252395948	prostaglandin reductase 1
CD14	ENSSSCG00000014369	2	142346358	142349581	CD14 molecule
SLC25A27	ENSSSCG00000001720	7	41426170	41457884	solute carrier family 25 member 27
CLU	ENSSSCG00000009668	14	11336590	11352475	clusterin
SERPINF1	ENSSSCG00000017818	12	47943051	47959472	serpin family F member 1
A2M	ENSSSCG00000000660	5	62438017	62485537	alpha-2-macroglobulin
HSD11B1	ENSSSCG00000015616	9	133231451	133278396	hydroxysteroid 11-beta dehydrogenase 1
SC5D	ENSSSCG00000028517	9	48357145	48372388	sterol-C5-desaturase
PPAT	ENSSSCG00000008902	8	55652201	55701077	phosphoribosyl pyrophosphate amidotransferase
PAICS	ENSSSCG00000008901	8	55700686	55722983	phosphoribosylaminoimidazole carboxylase and phosphoribosylaminoimidazolesuccinocarboxamide synthase
RCL1	ENSSSCG00000005217	1	217142966	217204965	RNA terminal phosphate cyclase like 1
CYP2U1	ENSSSCG00000009151	8	114011304	114035357	cytochrome P450 2U1
IGFBP4	ENSSSCG00000017472	12	21961645	21980211	insulin like growth factor binding protein 4
PROS1	ENSSSCG00000025463	13	165911366	165999811	protein S
ALAS1	ENSSSCG00000011437	13	34333113	34347590	5'-aminolevulinate synthase 1
HSD17B7	ENSSSCG00000006337	4	87720118	87742992	hydroxysteroid 17-beta dehydrogenase 7
MYO1B	ENSSSCG00000016061	15	95874411	96066991	myosin IB
CYP51A1	ENSSSCG00000015311	9	72057511	72079444	cytochrome P450, family 51, subfamily A, polypeptide 1
C5	ENSSSCG00000005512	1	260995662	261133483	complement C5
TTC39C	ENSSSCG00000003710	6	108860322	108968678	tetratricopeptide repeat domain 39C
C4BPA	ENSSSCG00000015662	9	67726154	67829220	complement component 4 binding protein, alpha
POSTN	ENSSSCG00000009361	11	13182272	13259019	periostin
ANGPTL4	ENSSSCG00000013599	2	70904531	70912974	angiopoietin like 4
GSTA4	ENSSSCG00000002627	7	46610467	46656451	glutathione S-transferase alpha 4
GHR	ENSSSCG00000016866	16	27126286	27422268	growth hormone receptor
ORMDL3	ENSSSCG00000017492	12	22411259	22429621	ORMDL sphingolipid biosynthesis regulator 3
ST6GAL1	ENSSSCG00000025770	13	124700133	124837843	ST6 beta-galactoside alpha-2,6-sialyltransferase 1
SDC2	ENSSSCG00000006088	4	40002749	40129697	syndecan 2
NOP9	ENSSSCG00000001990	7	74985753	74992946	NOP9 nucleolar protein
MASP1	ENSSSCG00000011806	13	124955029	125054463	mannan binding lectin serine peptidase 1
STEAP3	ENSSSCG00000029304	15	24736594	24787871	STEAP3 metalloreductase
NSDHL	ENSSSCG00000012758	X	123906194	123929117	NAD(P) dependent steroid dehydrogenase-like
PPP1R3B	ENSSSCG00000022797	15	56002378	56013483	protein phosphatase 1 regulatory subunit 3B
PGC	ENSSSCG00000001625	7	36922272	36951249	progastricsin
EBPL	ENSSSCG00000009393	11	18040010	18087644	EBP like
IFT20	ENSSSCG00000023719	12	44609586	44616669	intraflagellar transport 20
GCA	ENSSSCG00000027472	15	68985236	69053798	grancalcin
KRT18	ENSSSCG00000000253	5	18217691	18222833	keratin 18
GPC3	ENSSSCG00000012680	X	109536495	109973607	glypican 3
BACE1	ENSSSCG00000015079	9	44640392	44665835	beta-secretase 1
TICAM1	ENSSSCG00000024771	2	74004550	74021094	toll like receptor adaptor molecule 1
DSG2	ENSSSCG00000022739	6	115400252	115452473	desmoglein 2
NDRG2	ENSSSCG00000030309	7	78066978	78121233	NDRG family member 2
MASP2	ENSSSCG00000003410	6	71224637	71243874	mannan binding lectin serine peptidase 2
UGP2	ENSSSCG00000008368	3	77975440	78031731	UDP-glucose pyrophosphorylase 2
RPS6KA2	ENSSSCG00000004022	1	2203605	2522604	ribosomal protein S6 kinase A2
TUT7	ENSSSCG00000010952	10	28995565	29061176	terminal uridylyl transferase 7
HMGCS1	ENSSSCG00000016872	16	27936217	27957194	3-hydroxy-3-methylglutaryl-CoA synthase 1
MRC1	ENSSSCG00000011038	10	44107072	44244410	mannose receptor C-type 1
SULT1A3	ENSSSCG00000021557	3	18351621	18354651	sulfotransferase family 1A member 3
GCLC	ENSSSCG00000001488	7	27209564	27253535	glutamate-cysteine ligase catalytic subunit
TGDS	ENSSSCG00000009491	11	63695628	63716732	TDP-glucose 4,6-dehydratase
ADAMTSL4	ENSSSCG00000006651	4	98577820	98589175	ADAMTS like 4
PHKA2	ENSSSCG00000012157	X	15283102	15365565	phosphorylase kinase regulatory subunit alpha 2
LGALS8	ENSSSCG00000010146	14	54867017	54892049	galectin 8
HMGCR	ENSSSCG00000014080	2	84380225	84402956	3-hydroxy-3-methylglutaryl-CoA reductase
ABHD2	ENSSSCG00000001835	7	54655726	54837484	abhydrolase domain containing 2, acylglycerol lipase
FAM20C	ENSSSCG00000020813	3	163419	200460	FAM20C golgi associated secretory pathway kinase
FDFT1	ENSSSCG00000026044	14	14967273	15104179	farnesyl-diphosphate farnesyltransferase 1
LACTB	ENSSSCG00000004569	1	108909690	108924511	lactamase beta
LPGAT1	ENSSSCG00000015603	9	131313694	131504473	lysophosphatidylglycerol acyltransferase 1
FDPS	ENSSSCG00000006512	4	94489215	94518408	farnesyl diphosphate synthase
GNPNAT1	ENSSSCG00000005040	1	182407215	182423443	glucosamine-phosphate N-acetyltransferase 1
TNFAIP1	ENSSSCG00000024626	12	44616916	44629934	TNF alpha induced protein 1
ECHDC1	ENSSSCG00000004216	1	35852934	35909956	ethylmalonyl-CoA decarboxylase 1
EXT1	ENSSSCG00000006009	4	20645809	20935564	exostosin glycosyltransferase 1
ACAT2	ENSSSCG00000004049	1	7598735	7612811	acetyl-CoA acetyltransferase 2
THOP1	ENSSSCG00000013468	2	75834877	75877494	thimet oligopeptidase 1
CHPF	ENSSSCG00000021610	15	121544230	121553288	chondroitin polymerizing factor
ATP11C	ENSSSCG00000012713	X	114394438	114582150	ATPase phospholipid transporting 11C
ACSS2	ENSSSCG00000007286	17	38260147	38315758	acyl-CoA synthetase short chain family member 2
GGCX	ENSSSCG00000027381	3	59202377	59221132	gamma-glutamyl carboxylase
ECE1	ENSSSCG00000003513	6	79408328	79466106	endothelin converting enzyme 1
MPDZ	ENSSSCG00000005191	1	209181465	209349295	multiple PDZ domain crumbs cell polarity complex component
SPIDR	ENSSSCG00000006277	4	79874828	80190655	scaffold protein involved in DNA repair
AACS	ENSSSCG00000009755	14	28109841	28169609	acetoacetyl-CoA synthetase
SGF29	ENSSSCG00000022778	3	18354798	18387858	SAGA complex associated factor 29
NID1	ENSSSCG00000026819	14	55239652	55435207	nidogen 1
ABCC1	ENSSSCG00000007874	3	28360868	28485477	ATP binding cassette subfamily C member 1
UAP1	ENSSSCG00000006340	4	87955938	87993973	UDP-N-acetylglucosamine pyrophosphorylase 1
FAM214A	ENSSSCG00000004617	1	119020990	119124468	family with sequence similarity 214 member A
PCYOX1	ENSSSCG00000029790	3	72204815	72223581	prenylcysteine oxidase 1
RNF103	ENSSSCG00000008218	3	58161304	58186858	ring finger protein 103
MRPL17	ENSSSCG00000024693	9	3075995	3083580	mitochondrial ribosomal protein L17
LGALSL	ENSSSCG00000030005	3	77472160	77479361	galectin like
MOSPD1	ENSSSCG00000012686	X	110693550	110785630	motile sperm domain containing 1
TBC1D7	ENSSSCG00000001053	7	9685259	9708781	TBC1 domain family member 7
VPS50	ENSSSCG00000022982	9	73074342	73217083	VPS50 subunit of EARP/GARPII complex
KCTD9	ENSSSCG00000009652	14	9455053	9517675	potassium channel tetramerization domain containing 9
KIF5B	ENSSSCG00000011027	10	42637109	42693491	kinesin family member 5B
CARNMT1	ENSSSCG00000005271	1	228054920	228092358	carnosine N-methyltransferase 1
PTS	ENSSSCG00000015040	9	39920273	39928634	6-pyruvoyltetrahydropterin synthase
ILK	ENSSSCG00000023272	9	3145647	3159858	integrin linked kinase
GTF2A2	ENSSSCG00000004583	1	112344223	112399541	general transcription factor IIA subunit 2
ATP6V1F	ENSSSCG00000016577	18	19753763	19756648	ATPase H+ transporting V1 subunit F
LANCL1	ENSSSCG00000016158	15	113111370	113150183	LanC like 1
PLEKHB2	ENSSSCG00000028679	15	57428298	57489048	pleckstrin homology domain containing B2
GLRX3	ENSSSCG00000010759	14	139072575	139111249	glutaredoxin 3
MTMR2	ENSSSCG00000014970	9	27854491	27974423	myotubularin related protein 2
LSM3	ENSSSCG00000011601	13	70336900	70348652	LSM3 homolog, U6 small nuclear RNA and mRNA degradation associated
CEP68	ENSSSCG00000008360	3	76865714	76932647	centrosomal protein 68
KTN1	ENSSSCG00000005060	1	184881550	185152975	kinectin 1
FLOT1	ENSSSCG00000022725	7	23253160	23265106	flotillin 1
HSPA8	ENSSSCG00000015140	9	49982284	49990508	heat shock protein family A (Hsp70) member 8
UBA3	ENSSSCG00000011506	13	50475768	50505270	ubiquitin like modifier activating enzyme 3
SMAD4	ENSSSCG00000004524	1	100514791	100628029	SMAD family member 4
SNU13	ENSSSCG00000000058	5	6885067	6900023	small nuclear ribonucleoprotein 13
MRPL43	ENSSSCG00000010560	14	112066338	112070232	mitochondrial ribosomal protein L43
GABARAPL2	ENSSSCG00000002707	6	12105658	12132990	GABA type A receptor associated protein like 2
TRAPPC5	ENSSSCG00000013573	2	71470445	71472549	trafficking protein particle complex 5
LAMTOR4	ENSSSCG00000007646	3	8155188	8164721	late endosomal/lysosomal adaptor, MAPK and MTOR activator 4
C19orf53	ENSSSCG00000013757	2	65342498	65346439	chromosome 2 C19orf53 homolog
STIP1	ENSSSCG00000021620	2	7911445	7939005	stress induced phosphoprotein 1
ACTR10	ENSSSCG00000022299	1	187307660	187336523	actin related protein 10
EIF2B4	ENSSSCG00000023140	3	111780332	111786377	eukaryotic translation initiation factor 2B subunit delta
NEK7	ENSSSCG00000010904	10	20997243	21124283	NIMA related kinase 7
FAF1	ENSSSCG00000003877	6	161166996	161603725	Fas associated factor 1
RPRD1A	ENSSSCG00000027700	6	119762812	119834019	regulation of nuclear pre-mRNA domain containing 1A
SNX3	ENSSSCG00000004385	1	74306453	74349335	sorting nexin 3
GSS	ENSSSCG00000007287	17	38312720	38342304	glutathione synthetase
NFYC	ENSSSCG00000003976	6	170413631	170485840	nuclear transcription factor Y subunit gamma
POLR2E	ENSSSCG00000021472	2	77330686	77341903	RNA polymerase II subunit E
LAMTOR1	ENSSSCG00000014804	9	6672475	6680053	late endosomal/lysosomal adaptor, MAPK and MTOR activator 1
PAIP2	ENSSSCG00000026606	2	141237456	141260206	poly(A) binding protein interacting protein 2
TAF13	ENSSSCG00000020842	4	110971573	110992019	TATA-box binding protein associated factor 13
DPY30	ENSSSCG00000008516	3	107520642	107533496	dpy-30 histone methyltransferase complex regulatory subunit
BOLA1	ENSSSCG00000006667	4	99149246	99168493	bolA family member 1
SMG5	ENSSSCG00000006490	4	93770378	93815486	SMG5 nonsense mediated mRNA decay factor
PFDN2	ENSSSCG00000006366	4	89323635	89341447	prefoldin subunit 2
ACBD6	ENSSSCG00000015534	9	121913050	122115783	acyl-CoA binding domain containing 6
KDM1A	ENSSSCG00000003531	6	80903496	80971595	lysine demethylase 1A
PAFAH1B1	ENSSSCG00000017836	12	48567337	48735838	platelet activating factor acetylhydrolase 1b regulatory subunit 1
TMA7	ENSSSCG00000011351	13	31153629	31156339	translation machinery associated 7 homolog
RFC5	ENSSSCG00000009854	14	34613943	34642588	replication factor C subunit 5
AGPAT5	ENSSSCG00000015755	15	37801116	37853472	1-acylglycerol-3-phosphate O-acyltransferase 5
RPP25L	ENSSSCG00000010973	10	32189204	32191426	ribonuclease P/MRP subunit p25 like
BTBD2	ENSSSCG00000013444	2	76538439	76559922	BTB domain containing 2
PNO1	ENSSSCG00000008352	3	74068820	74084791	partner of NOB1 homolog
EIF4E	ENSSSCG00000028420	8	121409731	121466899	eukaryotic translation initiation factor 4E
NME2	ENSSSCG00000017591	12	27439260	27445026	NME/NM23 nucleoside diphosphate kinase 2
CRBN	ENSSSCG00000011530	13	59730639	59840846	cereblon
TBCB	ENSSSCG00000002926	6	45482530	45492626	tubulin folding cofactor B
RSL24D1	ENSSSCG00000024983	1	116612330	116629141	ribosomal L24 domain containing 1
NAP1L4	ENSSSCG00000012856	2	2067870	2117487	nucleosome assembly protein 1 like 4
MIEN1	ENSSSCG00000017496	12	22588118	22590251	migration and invasion enhancer 1
R3HDM2	ENSSSCG00000026498	5	22558175	22719054	R3H domain containing 2

## Sheet: Supplementary table S1-9
Gene_Name	Ensembl_ID	Chromosome	Start	End	Full_Name
A4GALT	ENSSSCG00000026962	5	6083444	6105924	alpha 1,4-galactosyltransferase (P blood group)
ABCD1	ENSSSCG00000012779	X	124485235	124503195	ATP binding cassette subfamily D member 1
ABLIM1	ENSSSCG00000010651	14	124760398	125010892	actin binding LIM protein 1
ACOT9	ENSSSCG00000012172	X	19834614	19952081	acyl-CoA thioesterase 9
ACTC1	ENSSSCG00000004803	1	136281167	136286545	actin alpha cardiac muscle 1
ACYP1	ENSSSCG00000002379	7	98249703	98265153	acylphosphatase 1
ADAP1	ENSSSCG00000007547	3	547367	634437	ArfGAP with dual PH domains 1
ADCY6	ENSSSCG00000000175	5	14834426	14850728	adenylate cyclase 6
ADCYAP1R1	ENSSSCG00000016672	18	41917402	41972301	ADCYAP receptor type I
ADRA1B	ENSSSCG00000017041	16	63550128	63603034	adrenoceptor alpha 1B
AEN	ENSSSCG00000005102	1	191200632	191225036	apoptosis enhancing nuclease
AKTIP	ENSSSCG00000026181	6	31747606	31758280	AKT interacting protein
AMD1	ENSSSCG00000004392	1	76839731	76863738	adenosylmethionine decarboxylase 1
ANKH	ENSSSCG00000016784	16	4105165	4271171	ANKH inorganic pyrophosphate transport regulator
ANKRD1	ENSSSCG00000010461	14	102603777	102612839	ankyrin repeat domain 1
APOO	ENSSSCG00000012174	X	19947188	20017727	apolipoprotein O
ARL2BP	ENSSSCG00000002819	6	19207063	19223199	ADP ribosylation factor like GTPase 2 binding protein
ASPN	ENSSSCG00000008072	3	42165553	42192813	asporin
ATP5F1A	ENSSSCG00000004499	1	95625800	95750875	ATP synthase F1 subunit alpha
ATP5IF1	ENSSSCG00000027072	6	85307189	85321350	ATP synthase inhibitory factor subunit 1
ATP5MC1	ENSSSCG00000017544	12	25110535	25113485	ATP synthase membrane subunit c locus 1
ATP5MC3	ENSSSCG00000015973	15	81083960	81094488	ATP synthase membrane subunit c locus 3
ATP5ME	ENSSSCG00000023903	8	110604	114908	ATP synthase membrane subunit e
ATP5PO	ENSSSCG00000012042	13	197509325	197519589	ATP synthase peripheral stalk subunit OSCP
AUP1	ENSSSCG00000008268	3	68519969	68523076	AUP1 lipid droplet regulating VLDL assembly factor
B3GALT2	ENSSSCG00000010800	10	613608	624131	beta-1,3-galactosyltransferase 2
BMP5	ENSSSCG00000001478	7	25344822	25470470	bone morphogenetic protein 5
C15orf61	ENSSSCG00000004954	1	165436814	165441736	chromosome 1 C15orf61 homolog
C1orf198	ENSSSCG00000010181	14	59515681	59552312	chromosome 14 C1orf198 homolog
C1orf74	ENSSSCG00000015613	9	133187740	133253072	chromosome 9 C1orf74 homolog
CAMK2D	ENSSSCG00000009123	8	108710660	109228901	calcium/calmodulin dependent protein kinase II delta
CAMKK2	ENSSSCG00000009815	14	31312049	31366503	calcium/calmodulin dependent protein kinase kinase 2
CASQ2	ENSSSCG00000006745	4	104918501	104999787	calsequestrin 2
CAST	ENSSSCG00000014170	2	103255630	103378623	calpastatin
CCDC58	ENSSSCG00000025107	13	138151790	138178458	coiled-coil domain containing 58
CCNY	ENSSSCG00000011107	10	57929131	58086872	cyclin Y
CCSER2	ENSSSCG00000010351	14	85544126	85677932	coiled-coil serine rich protein 2
CD36	ENSSSCG00000015405	9	99605181	99782105	CD36 molecule
CDH13	ENSSSCG00000002684	6	4808255	5832188	cadherin 13
CDH2	ENSSSCG00000003722	6	112396721	112628432	cadherin 2
CDK14	ENSSSCG00000015307	9	70499828	71310244	cyclin dependent kinase 14
CDK18	ENSSSCG00000015290	9	66175678	66202799	cyclin dependent kinase 18
CIB2	ENSSSCG00000001762	7	47788791	47813400	calcium and integrin binding family member 2
CNKSR3	ENSSSCG00000004071	1	12297673	12395738	CNKSR family member 3
COQ10B	ENSSSCG00000016076	15	101338141	101354948	coenzyme Q10B
COQ5	ENSSSCG00000009903	14	40460857	40478854	coenzyme Q5, methyltransferase
COX16	ENSSSCG00000002316	7	93861141	93882600	cytochrome c oxidase assembly factor COX16
COX4I1	ENSSSCG00000029034	6	3131019	3240221	cytochrome c oxidase subunit 4I1
COX5A	ENSSSCG00000024316	7	58622964	58644035	cytochrome c oxidase subunit 5A
COX5B	ENSSSCG00000008195	3	56629270	56632120	mitochondrial cytochrome c oxidase subunit Vb
CPNE3	ENSSSCG00000006135	4	50276417	50345369	copine 3
CPT1B	ENSSSCG00000022364	5	151906	163546	carnitine palmitoyltransferase 1B
CRYBG3	ENSSSCG00000022895	13	162355469	162478720	crystallin beta-gamma domain containing 3
CYCS	ENSSSCG00000016714	18	47169866	47173866	cytochrome c, somatic
DAPL1	ENSSSCG00000015879	15	65806070	65820450	death associated protein like 1
DCTN3	ENSSSCG00000010972	10	32180552	32188085	dynactin subunit 3
DHRS4	ENSSSCG00000002013	7	75242121	75255600	dehydrogenase/reductase (SDR family) member 4
DLAT	ENSSSCG00000015030	9	39738564	39765331	dihydrolipoamide S-acetyltransferase
DLD	ENSSSCG00000015443	9	107642095	107673583	dihydrolipoamide dehydrogenase
DSP	ENSSSCG00000001025	7	4862649	4915615	desmoplakin
DYM	ENSSSCG00000004508	1	98638339	99024642	dymeclin
ECM2	ENSSSCG00000028549	3	42203121	42243547	extracellular matrix protein 2
EDNRA	ENSSSCG00000009031	8	81209327	81276853	endothelin receptor type A
EFCAB11	ENSSSCG00000002430	7	111576666	111766223	EF-hand calcium binding domain 11
EGLN3	ENSSSCG00000001963	7	65805500	65833536	egl-9 family hypoxia inducible factor 3
EHD4	ENSSSCG00000020666	1	129374613	129458686	EH domain containing 4
EIF4G1	ENSSSCG00000030255	13	122203511	122225359	eukaryotic translation initiation factor 4 gamma 1
ELL2	ENSSSCG00000014168	2	102519744	102591394	elongation factor for RNA polymerase II 2
EMC2	ENSSSCG00000006032	4	28812292	29079270	ER membrane protein complex subunit 2
ENTPD6	ENSSSCG00000027070	17	30908252	30934189	ectonucleoside triphosphate diphosphohydrolase 6
FAR2	ENSSSCG00000000541	5	44381009	44558744	fatty acyl-CoA reductase 2
FBXW7	ENSSSCG00000020879	8	76482022	76699351	F-box and WD repeat domain containing 7
FECH	ENSSSCG00000004541	1	106854002	106898418	ferrochelatase
FEM1C	ENSSSCG00000014217	2	119699592	119777769	fem-1 homolog C
FHL2	ENSSSCG00000008147	3	49363555	49467527	four and a half LIM domains 2
FHOD3	ENSSSCG00000027935	6	120036838	120586849	formin homology 2 domain containing 3
GAS6	ENSSSCG00000009565	11	78848794	78881272	growth arrest specific 6
GASK1B	ENSSSCG00000008873	8	47009463	47098718	golgi associated kinase 1B
GATA6	ENSSSCG00000003702	6	107282847	107314634	GATA binding protein 6
GDE1	ENSSSCG00000029212	3	26190287	26206222	glycerophosphodiester phosphodiesterase 1
GJA1	ENSSSCG00000004241	1	40988515	41002137	gap junction protein alpha 1
GNB5	ENSSSCG00000004622	1	119484397	119589868	G protein subunit beta 5
GOLGA4	ENSSSCG00000011243	13	22125121	22250466	golgin A4
GPX4	ENSSSCG00000024052	2	77320464	77323886	glutathione peroxidase 4
GRAMD2B	ENSSSCG00000022402	2	129511088	129619687	GRAM domain containing 2B
GRSF1	ENSSSCG00000008940	8	67586730	67608259	G-rich RNA sequence binding factor 1
HADHA	ENSSSCG00000008571	3	112752865	112797735	hydroxyacyl-CoA dehydrogenase trifunctional multienzyme complex subunit alpha
HADHB	ENSSSCG00000008569	3	112704023	112753086	hydroxyacyl-CoA dehydrogenase trifunctional multienzyme complex subunit beta
HCCS	ENSSSCG00000012111	X	7882723	7896747	holocytochrome c synthase
HDGF	ENSSSCG00000006468	4	93340882	93353473	heparin binding growth factor
HIGD1A	ENSSSCG00000011290	13	26278208	26286199	HIG1 hypoxia inducible domain family member 1A
HK1	ENSSSCG00000010253	14	72351149	72460925	hexokinase 1
HMGN4	ENSSSCG00000020696	7	20998957	21003136	high mobility group nucleosomal binding domain 4
HSDL2	ENSSSCG00000005467	1	253124471	253195041	hydroxysteroid dehydrogenase like 2
HSPB6	ENSSSCG00000023498	6	45181443	45183998	heat shock protein family B (small) member 6
ICA1	ENSSSCG00000015346	9	78332374	78515087	islet cell autoantigen 1
IDH2	ENSSSCG00000001852	7	55651606	55681426	isocitrate dehydrogenase (NADP(+)) 2
IL17B	ENSSSCG00000014434	2	150516617	150545581	interleukin 17B
IMMT	ENSSSCG00000024564	3	58575183	58633749	inner membrane mitochondrial protein
INPP5A	ENSSSCG00000010765	14	140736735	140898726	inositol polyphosphate-5-phosphatase A
IRX3	ENSSSCG00000002831	6	31046098	31048822	iroquois homeobox 3
ISOC1	ENSSSCG00000014258	2	131857168	131877638	isochorismatase domain containing 1
ISOC2	ENSSSCG00000003289	6	59602100	59609640	isochorismatase domain containing 2
ITGA5	ENSSSCG00000000293	5	19586746	19610362	integrin subunit alpha 5
ITGB6	ENSSSCG00000015886	15	67041519	67175234	integrin subunit beta 6
ITM2A	ENSSSCG00000012448	X	63430021	63437032	integral membrane protein 2A
IVNS1ABP	ENSSSCG00000015570	9	126449261	126479976	influenza virus NS1A binding protein
KCNH2	ENSSSCG00000016448	18	6243524	6279111	potassium voltage-gated channel subfamily H member 2
KCNJ8	ENSSSCG00000000573	5	51537774	51703817	potassium inwardly rectifying channel subfamily J member 8
KLHDC8B	ENSSSCG00000011379	13	31775694	31780484	kelch domain containing 8B
LAMB2	ENSSSCG00000011377	13	31738284	31771220	laminin subunit beta 2
LIAS	ENSSSCG00000029385	8	30699330	30720335	lipoic acid synthetase
LRIG1	ENSSSCG00000011499	13	47909011	48027384	leucine rich repeats and immunoglobulin like domains 1
MAVS	ENSSSCG00000007143	17	31850155	31869187	mitochondrial antiviral signaling protein
MDH1	ENSSSCG00000025751	3	78244999	78440488	malate dehydrogenase 1
MDH2	ENSSSCG00000025486	3	10120084	10132830	malate dehydrogenase 2
METAP1D	ENSSSCG00000015951	15	78098413	78186171	methionyl aminopeptidase type 1D, mitochondrial
METRNL	ENSSSCG00000017137	12	228503	241496	meteorin like, glial cell differentiation regulator
MFN2	ENSSSCG00000003434	6	72026722	72056439	mitofusin 2
MGLL	ENSSSCG00000024134	13	72479337	72568962	monoglyceride lipase
MGST3	ENSSSCG00000006325	4	85069603	85095004	microsomal glutathione S-transferase 3
MICOS13	ENSSSCG00000013524	2	73294842	73296836	mitochondrial contact site and cristae organizing system subunit 13
MIGA2	ENSSSCG00000005669	1	269334834	269363937	mitoguardin 2
MLLT11	ENSSSCG00000030278	4	98164616	98171656	MLLT11 transcription factor 7 cofactor
MMP11	ENSSSCG00000010071	14	49907694	49917469	matrix metallopeptidase 11
MPC2	ENSSSCG00000006304	4	83069748	83096990	mitochondrial pyruvate carrier 2
MPV17L2	ENSSSCG00000013896	2	59609818	59613161	MPV17 mitochondrial inner membrane protein like 2
MRPL16	ENSSSCG00000013118	2	11689535	11694527	mitochondrial ribosomal protein L16
MRPL22	ENSSSCG00000017065	16	68228632	68279218	mitochondrial ribosomal protein L22
MRPL24	ENSSSCG00000006469	4	93353110	93358342	mitochondrial ribosomal protein L24
MRPL35	ENSSSCG00000021746	3	58559695	58575081	mitochondrial ribosomal protein L35
MRPL39	ENSSSCG00000012021	13	189148714	189167880	mitochondrial ribosomal protein L39
MRPL42	ENSSSCG00000030478	5	89606837	89661670	mitochondrial ribosomal protein L42
MRPL46	ENSSSCG00000005105	1	191321999	191331319	mitochondrial ribosomal protein L46
MRPL47	ENSSSCG00000011763	13	117625330	117656354	mitochondrial ribosomal protein L47
MRPS10	ENSSSCG00000001638	7	37318348	37329171	mitochondrial ribosomal protein S10
MRPS33	ENSSSCG00000013470	18	8883458	8897975	mitochondrial ribosomal protein S33
IRAG1	ENSSSCG00000020720	2	48745371	48930885	inositol 1,4,5-triphosphate receptor associated 1
MT3	ENSSSCG00000024305	6	18634721	18789137	metallothionein 3
MTDH	ENSSSCG00000006084	4	39051541	39113385	metadherin
MTERF3	ENSSSCG00000006090	4	40376175	40409059	mitochondrial transcription termination factor 3
NAPA	ENSSSCG00000003120	6	53238678	53275230	NSF attachment protein alpha
NCAM1	ENSSSCG00000015045	9	40628750	40960608	neural cell adhesion molecule 1
NCEH1	ENSSSCG00000011755	13	111139621	111248140	neutral cholesterol ester hydrolase 1
NDFIP2	ENSSSCG00000009480	11	51420166	51560305	Nedd4 family interacting protein 2
NDUFA1	ENSSSCG00000023277	X	98218876	98223796	NADH:ubiquinone oxidoreductase subunit A1
NDUFA11	ENSSSCG00000027307	2	73130403	73137916	NADH:ubiquinone oxidoreductase subunit A11
NDUFA13	ENSSSCG00000013936	2	58399789	58410495	NADH:ubiquinone oxidoreductase subunit A13
NDUFA2	ENSSSCG00000014371	2	142359007	142361131	NADH:ubiquinone oxidoreductase subunit A2
NDUFA8	ENSSSCG00000005528	1	262237049	262258284	NADH:ubiquinone oxidoreductase subunit A8
NDUFA9	ENSSSCG00000000719	5	65759160	65788646	NADH:ubiquinone oxidoreductase subunit A9
NDUFAB1	ENSSSCG00000010795	3	22619492	22635288	NADH:ubiquinone oxidoreductase subunit AB1
NDUFAF5	ENSSSCG00000007076	17	22480340	22511180	NADH:ubiquinone oxidoreductase complex assembly factor 5
NDUFAF7	ENSSSCG00000008494	3	102939637	102964165	NADH:ubiquinone oxidoreductase complex assembly factor 7
NDUFB3	ENSSSCG00000016100	15	104747678	104759139	NADH:ubiquinone oxidoreductase subunit B3
NDUFB5	ENSSSCG00000011764	13	117656406	117678537	NADH:ubiquinone oxidoreductase subunit B5
NDUFB6	ENSSSCG00000011003	10	33470106	33865231	NADH:ubiquinone oxidoreductase subunit B6
NDUFB8	ENSSSCG00000006166	14	111626095	111633564	NADH:ubiquinone oxidoreductase subunit B8
NDUFS1	ENSSSCG00000016127	15	109409770	109451676	NADH:ubiquinone oxidoreductase core subunit S1
NDUFS2	ENSSSCG00000006358	4	89246960	89261687	NADH:ubiquinone oxidoreductase core subunit S2
NDUFS4	ENSSSCG00000016893	16	32874450	32987828	NADH:ubiquinone oxidoreductase subunit S4
NDUFS5	ENSSSCG00000003653	6	94913076	94919452	NADH:ubiquinone oxidoreductase subunit S5
NDUFS6	ENSSSCG00000017114	16	78993912	79000007	NADH:ubiquinone oxidoreductase subunit S6
NEBL	ENSSSCG00000011090	10	53604600	53958047	nebulette
NFKBIB	ENSSSCG00000026904	6	47703636	47712664	NFKB inhibitor beta
NFU1	ENSSSCG00000025007	3	72983136	73024672	NFU1 iron-sulfur cluster scaffold
NID2	ENSSSCG00000005030	1	181699112	181772750	nidogen 2
NIPSNAP3A	ENSSSCG00000005424	1	246104930	246140398	protein NipSnap homolog 3A
NMRAL1	ENSSSCG00000007943	3	37818658	37881116	NmrA like redox sensor 1
NNT	ENSSSCG00000016877	16	28157307	28250961	nicotinamide nucleotide transhydrogenase
NTMT1	ENSSSCG00000005678	1	269819750	269828828	N-terminal Xaa-Pro-Lys N-methyltransferase 1
NUBP1	ENSSSCG00000024488	3	32311779	32340034	nucleotide binding protein 1
OLR1	ENSSSCG00000000647	5	61799286	61810624	oxidized low density lipoprotein receptor 1
OSBP	ENSSSCG00000013125	2	11875844	11911656	oxysterol binding protein
OSBPL5	ENSSSCG00000012862	2	2201381	2285854	oxysterol binding protein like 5
OXCT1	ENSSSCG00000016863	16	26512396	26659845	3-oxoacid CoA-transferase 1
PAM	ENSSSCG00000014184	2	108255930	108536881	peptidylglycine alpha-amidating monooxygenase
PCBP2	ENSSSCG00000000274	5	18673981	18706838	poly(rC) binding protein 2
PDLIM1	ENSSSCG00000010493	14	106735492	106794777	PDZ and LIM domain 1
PDLIM5	ENSSSCG00000009192	8	125044028	125259948	PDZ and LIM domain 5
PFDN6	ENSSSCG00000001505	7	29653649	29660739	prefoldin subunit 6
PHLDB1	ENSSSCG00000024578	9	45902105	45949417	pleckstrin homology like domain family B member 1
PKIG	ENSSSCG00000022998	17	46933503	47044049	cAMP-dependent protein kinase inhibitor gamma
PKP2	ENSSSCG00000000528	5	41424845	41508868	plakophilin 2
PLA2G7	ENSSSCG00000001723	7	41486843	41531331	phospholipase A2 group VII
PLGRKT	ENSSSCG00000005212	1	216692047	216739728	plasminogen receptor with a C-terminal lysine
PLSCR4	ENSSSCG00000011690	13	86542283	86573629	phospholipid scramblase 4
POLDIP2	ENSSSCG00000028920	12	44625603	44636289	DNA polymerase delta interacting protein 2
POLR2K	ENSSSCG00000021180	4	36845242	36852610	RNA polymerase II, I and III subunit K
PPIP5K2	ENSSSCG00000024999	2	108585959	108690869	diphosphoinositol pentakisphosphate kinase 2
PPP1R3C	ENSSSCG00000010464	14	103273401	103278763	protein phosphatase 1 regulatory subunit 3C
PREPL	ENSSSCG00000008448	3	96092334	96159531	prolyl endopeptidase like
PRNP	ENSSSCG00000007039	17	13693628	13705318	prion protein
PSMC6	ENSSSCG00000005038	1	182328521	182354958	proteasome 26S subunit, ATPase 6
PTDSS1	ENSSSCG00000006089	4	40297885	40376076	phosphatidylserine synthase 1
PTPMT1	ENSSSCG00000013226	2	15044081	15052839	protein tyrosine phosphatase mitochondrial 1
PYGB	ENSSSCG00000022815	17	30940452	30995695	glycogen phosphorylase B
RAB28	ENSSSCG00000022358	8	8774795	9125237	RAB28, member RAS oncogene family
RAB2A	ENSSSCG00000006232	4	72800624	72882147	RAB2A, member RAS oncogene family
RAI2	ENSSSCG00000012153	X	14244279	14309143	retinoic acid induced 2
RAPGEF4	ENSSSCG00000015959	15	78773285	79095041	Rap guanine nucleotide exchange factor 4
RASL11B	ENSSSCG00000008835	8	39702613	39708167	RAS like family 11 member B
RBPMS	ENSSSCG00000015846	15	54539350	54725583	RNA binding protein, mRNA processing factor
RBPMS2	ENSSSCG00000004549	1	107259351	107296526	RNA binding protein, mRNA processing factor 2
RCAN2	ENSSSCG00000001716	7	40980523	41227021	regulator of calcineurin 2
RETREG1	ENSSSCG00000016792	16	5726494	5879515	reticulophagy regulator 1
RMDN1	ENSSSCG00000006136	4	50344893	50389087	regulator of microtubule dynamics 1
RNF144B	ENSSSCG00000001076	7	13947304	14586092	ring finger protein 144B
RYR2	ENSSSCG00000010142	14	53652245	54406355	ryanodine receptor 2
S100A1	ENSSSCG00000031053	4	95993938	96012402	S100 calcium binding protein A1
SAMD4A	ENSSSCG00000023408	1	183915339	184140122	sterile alpha motif domain containing 4A
SAMM50	ENSSSCG00000028346	5	5035893	5072484	SAMM50 sorting and assembly machinery component
SBDS	ENSSSCG00000007732	3	16161557	16187540	SBDS ribosome maturation factor
SDHB	ENSSSCG00000020926	6	75648215	75678378	succinate dehydrogenase complex iron sulfur subunit B
SDHD	ENSSSCG00000015034	9	39790561	39803946	succinate dehydrogenase complex subunit D
SEMA3C	ENSSSCG00000023784	9	99251714	99433230	semaphorin 3C
SERF2	ENSSSCG00000024263	1	127761345	127767546	small EDRK-rich factor 2
SFXN4	ENSSSCG00000010681	14	129032076	129075484	sideroflexin 4
SIK3	ENSSSCG00000015071	9	44223227	44513822	SIK family kinase 3
SLC16A7	ENSSSCG00000000456	5	24713267	24875003	solute carrier family 16 member 7
SLC25A12	ENSSSCG00000015949	15	77895935	78098383	solute carrier family 25 member 12
SLC25A3	ENSSSCG00000000886	5	85284311	85292451	solute carrier family 25 member 3
SLC27A1	ENSSSCG00000013879	2	60203374	60235652	solute carrier family 27 member 1
SLC35B4	ENSSSCG00000016541	18	14880765	14916384	solute carrier family 35 member B4
SLC41A1	ENSSSCG00000020783	9	66473341	66499805	solute carrier family 41 member 1
SLC44A1	ENSSSCG00000005425	1	246548497	246760515	solute carrier family 44 member 1
SLCO3A1	ENSSSCG00000002263	7	86777920	87103309	solute carrier organic anion transporter family member 3A1
SMIM7	ENSSSCG00000013863	2	60961363	60976448	small integral membrane protein 7
SMYD3	ENSSSCG00000022034	10	18267603	19019537	SET and MYND domain containing 3
SORBS1	ENSSSCG00000010494	14	106895763	107137767	sorbin and SH3 domain containing 1
SPIRE2	ENSSSCG00000002635	6	211487	243636	spire type actin nucleation factor 2
SPON1	ENSSSCG00000013393	2	44967984	45299677	spondin 1
SSBP1	ENSSSCG00000016488	18	8151029	8167971	single stranded DNA binding protein 1
STARD7	ENSSSCG00000008132	3	46992777	47019206	StAR related lipid transfer domain containing 7
STIM1	ENSSSCG00000014792	9	6066617	6270575	stromal interaction molecule 1
STK38L	ENSSSCG00000022288	5	46490410	46632573	serine/threonine kinase 38 like
TCAF1	ENSSSCG00000016453	18	6567359	6673834	TRPM8 channel-associated factor 1
TCEAL1	ENSSSCG00000012532	X	84518623	84521016	transcription elongation factor A like 1
TEAD2	ENSSSCG00000025568	6	54448183	54462304	TEA domain transcription factor 2
TESC	ENSSSCG00000009859	14	35381918	35452207	tescalcin
THOC7	ENSSSCG00000011491	13	45334028	45356060	THO complex 7
TIGAR	ENSSSCG00000024219	5	66044686	66067377	TP53 induced glycolysis regulatory phosphatase
TIMM50	ENSSSCG00000026612	6	48126991	48139357	translocase of inner mitochondrial membrane 50
TINAGL1	ENSSSCG00000003600	6	88095668	88115648	tubulointerstitial nephritis antigen like 1
TIPRL	ENSSSCG00000006301	4	82756044	82794715	TOR signaling pathway regulator
TMUB1	ENSSSCG00000028266	18	6140100	6144894	transmembrane and ubiquitin like domain containing 1
TOMM70	ENSSSCG00000011963	13	158577377	158628267	translocase of outer mitochondrial membrane 70
TP53INP2	ENSSSCG00000022099	17	38104200	38113165	tumor protein p53 inducible nuclear protein 2
TRAK1	ENSSSCG00000011278	13	25773981	25935828	trafficking kinesin protein 1
TRAPPC2B	ENSSSCG00000012124	X	10355668	10361105	trafficking protein particle complex 2B
TSPAN12	ENSSSCG00000016620	18	26046703	26112923	tetraspanin 12
TSPAN18	ENSSSCG00000013278	2	17465632	17671594	tetraspanin 18
TSPAN2	ENSSSCG00000006748	4	105502552	105542119	tetraspanin 2
TTLL1	ENSSSCG00000000035	5	5793780	5827639	tubulin tyrosine ligase like 1
TUSC3	ENSSSCG00000021988	17	3312684	3507729	tumor suppressor candidate 3
UBL5	ENSSSCG00000023331	2	68706187	68708026	ubiquitin like 5
UQCR10	ENSSSCG00000024550	14	46783134	46786120	ubiquinol-cytochrome c reductase, complex III subunit X
UQCRC1	ENSSSCG00000011356	13	31298449	31309516	ubiquinol-cytochrome c reductase core protein 1
UQCRC2	ENSSSCG00000007845	3	24197745	24228832	ubiquinol-cytochrome c reductase core protein 2
UQCRFS1	ENSSSCG00000027085	6	39364887	39373873	cytochrome b-c1 complex subunit Rieske, mitochondrial
UQCRQ	ENSSSCG00000014289	2	135186479	135188295	ubiquinol-cytochrome c reductase complex III subunit VII
VDAC2	ENSSSCG00000010320	14	77766686	77782322	voltage dependent anion channel 2
VPS29	ENSSSCG00000009823	14	31859065	31869579	VPS29 retromer complex component
VPS51	ENSSSCG00000013005	2	7081607	7098442	VPS51 subunit of GARP complex
WDR13	ENSSSCG00000023759	X	42722785	42730199	WD repeat domain 13
WDR45	ENSSSCG00000012290	X	43147476	43156195	WD repeat domain 45
NTAQ1	ENSSSCG00000005982	4	15978764	15998799	N-terminal glutamine amidase 1
ZC2HC1A	ENSSSCG00000006162	4	57761256	57819862	zinc finger C2HC-type containing 1A
ZNF32	ENSSSCG00000010416	14	92151254	92156075	zinc finger protein 32

[truncated: 3 more sheets: Supplementary table S1-10, Supplementary table S1-11, Supplementary table S1-12]
